# Supplementary material for: Exploratory Analysis of TP53 Mutations in Circulating Tumour DNA as Biomarkers of Treatment Response for Patients with Relapsed High-Grade Serous Ovarian Carcinoma: A Retrospective Study
Source: PLoS Med. 2016 Dec 20;13(12):e1002198. doi: 10.1371/journal.pmed.1002198 (PMC5172526; doi:10.1371/journal.pmed.1002198)
Supplement: S1 Data — (XLSX) [file pmed.1002198.s002.xlsx]

## Sheet: S1_Data.csv
S1 Data. ctDNA CA125 chemotherapy RECIST and procedures
OV04	type_data	Intervention	line_of_chemo	cycle_of_chemo	cycle_relation_to_surgery	Day_of_chemo_ctDNA_associated_with	Scan_classification	closest_matched_ctDNA_with_volumetric_CT	M=RECIST measurable, E=evaluable not measurable, NED - no evidence of disease, NA=not analysed, EX=exclude from RECIST episode, RNR=recist not relevant, C=clinical progression, E - NA evaluable but not applicable as confounded by proximity to surgery - could be post-op change	RECIST	type_progression	date of event [*true date of event modified by an arbitrary number of days]	ca125_value	CA125 ad ctDA BASELINE ad adir=1	Nadir [NA=not assessable]	nadir reached	Reason_not_assessable_for_nadir	TP53MAC	TP53 wild type allele count	TP53TAC	TP53MAF	Detected[0=no, 1=yes]
21	CA125											2010-04-24	160
21	chemo	CARBOPLATIN	1	1		1						2010-05-02
21	chemo	PACLITAXEL	1	1		1						2010-05-02
21	CA125											2010-05-23	91
21	chemo	CARBOPLATIN	1	2		1						2010-05-23
21	chemo	PACLITAXEL	1	2		1						2010-05-23
21	CA125											2010-06-13	42
21	chemo	CARBOPLATIN	1	3		1						2010-06-13
21	chemo	PACLITAXEL	1	3		1						2010-06-13
21	CA125											2010-07-04	28
21	surgery	IDS										2010-07-16
21	CA125											2010-08-08	13
21	chemo	CARBOPLATIN	1	4		1						2010-08-08
21	chemo	PACLITAXEL	1	4		1						2010-08-08
21	CA125											2010-08-29	8
21	chemo	CARBOPLATIN	1	5		1						2010-08-29
21	chemo	PACLITAXEL	1	5		1						2010-08-29
21	CA125											2010-09-19	8
21	chemo	CARBOPLATIN	1	6		1						2010-09-19
21	chemo	PACLITAXEL	1	6		1						2010-09-19
21	radiology	CT					post					2010-10-09
21	radiology	CT					fu					2010-12-25
21	CA125											2010-12-25	8
21	CA125											2011-01-12	7
21	CA125											2011-03-12	179
21	radiology	CT	2	1		1	pre	V1	M	BASELINE		2011-03-15		BASELINE
21	CA125		2	1		1		V1				2011-03-19	222	BASELINE	NA		no matched ctDNA nadir
21	ctDNA		2	1		1		V1				2011-03-19		BASELINE	NA		not full set	39.5257	3300.4	3339.92	0.011834	1
21	chemo	CARBOPLATIN	2	1		1						2011-03-27
21	chemo	DOXORUBICIN LIPOSOMAL	2	1		1						2011-03-27
21	CA125		2	2		1						2011-04-24	391
21	chemo		2	2		1						2011-04-24
21	chemo	DOXORUBICIN LIPOSOMAL	2	2		1						2011-04-24
21	ctDNA		2	2		1						2011-04-24						237.154	5079.05	5316.21	0.04461	1
21	CA125		2	3		1						2011-05-22	308
21	chemo	CARBOPLATIN	2	3		1						2011-05-22
21	chemo	DOXORUBICIN LIPOSOMAL	2	3		1						2011-05-22
21	ctDNA		2	3		1						2011-05-22						79.0514	5158.1	5237.15	0.015094	1
21	radiology	CT	2	3			mid		M	PR		2011-06-17
21	CA125		2	4								2011-06-19	208
21	CA125		2	4								2011-06-26	258
21	chemo	CARBOPLATIN	2	4		1						2011-06-26
21	chemo	DOXORUBICIN LIPOSOMAL	2	4		1						2011-06-26
21	CA125		2	5								2011-07-24	261
21	chemo	CARBOPLATIN	2	5		1						2011-07-24
21	chemo	DOXORUBICIN LIPOSOMAL	2	5		1						2011-07-24
21	CA125		2	6		1						2011-08-21	265
21	chemo	CARBOPLATIN	2	6		1						2011-08-21
21	chemo	DOXORUBICIN LIPOSOMAL	2	6		1						2011-08-21
21	ctDNA		2	6		1						2011-08-21						158.103	4288.54	4446.64	0.035556	1
21	radiology	CT	2	6		1	post		M	PD	radiological	2011-09-12
21	radiology	CT	3	1		1	pre	V2	M	PD/BASELINE		2011-11-05		BASELINE
21	CA125		3	1		1		V2				2011-11-05	952	BASELINE	23
21	ctDNA		3	1		1		V2				2011-11-05		BASELINE	7			573.122	4209.49	4782.61	0.11983	1
21	chemo	PACLITAXEL	3	1		1						2011-11-06
21	CA125		3	1		8						2011-11-13	1181
21	chemo	PACLITAXEL	3	1		8						2011-11-13
21	ctDNA		3	1		8						2011-11-13		1				98.8142	4743.08	4841.9	0.020408	1
21	chemo	PACLITAXEL	3	1		15						2011-11-20
21	ctDNA		3	1		15						2011-11-20						138.34	5810.28	5948.62	0.023256	1
21	CA125		3	1								2011-11-29	801	1
21	CA125		3	2		1						2011-12-04	1218
21	chemo	PACLITAXEL	3	2		1						2011-12-04
21	ctDNA		3	2		1						2011-12-04						256.917	4209.49	4466.4	0.057522	1
21	CA125		3	2								2011-12-11	1458
21	chemo	PACLITAXEL	3	2		8						2011-12-11
21	radiology	CT	3	2			post		M	PD	radiological	2011-12-17
21	CA125		3	2		post						2011-12-17	1804
21	ctDNA		3	2		post						2011-12-17						395.257	5434.78	5830.04	0.067797	1
21	radiology	CT	3				fu					2012-01-08
21	CA125		3			fu						2012-02-18	4233
21	ctDNA		3			fu						2012-02-18						2539.53	20336	22875.5	0.11102	1
21	radiology	US	3				fu					2012-02-19
21	procedures	ascitic drain										2012-02-19
21	radiology	CT	3				fu					2012-02-26
21	procedures	pleural drain	3									2012-03-03
25	CA125											2007-08-24	6952
25	CA125											2007-09-29	9726
25	chemo	CARBOPLATIN	1	1		1						2007-09-30
25	chemo	CARBOPLATIN	1	2		1						2007-10-21
25	chemo	PACLITAXEL	1	2		1						2007-10-21
25	CA125											2007-11-11	1733
25	chemo	CARBOPLATIN	1	3		1						2007-11-11
25	chemo	PACLITAXEL	1	3		1						2007-11-11
25	CA125											2007-12-02	202
25	chemo	CARBOPLATIN	1	4		1						2007-12-04
25	chemo	PACLITAXEL	1	4		1						2007-12-04
25	CA125											2008-01-20	60
25	CA125											2008-01-27	36
25	chemo	CARBOPLATIN	1	5		1						2008-01-27
25	chemo	PACLITAXEL	1	5		1						2008-01-27
25	CA125											2008-02-17	14
25	chemo	CARBOPLATIN	1	6		1						2008-02-18
25	chemo	PACLITAXEL	1	6		1						2008-02-18
25	CA125											2008-03-23	18
25	chemo	CARBOPLATIN	1	7		1						2008-03-23
25	chemo	PACLITAXEL	1	7		1						2008-03-23
25	surgery	IDS										2008-03-31
25	CA125											2008-05-11	10
25	CA125											2008-08-10	13
25	radiology	CT					fu					2008-09-22
25	CA125											2008-11-08	19
25	CA125											2009-02-08	12
25	CA125											2009-05-10	13
25	CA125											2009-08-09	15
25	CA125											2009-11-07	31
25	CA125											2010-01-02	103
25	CA125											2010-01-17	90
25	radiology	CT					fu		NA	pd		2010-01-30
25	CA125											2010-02-06	80
25	CA125											2010-02-20	121
25	CA125											2010-03-13	258
25	CA125											2010-04-24	455
25	radiology	CT					pre		NA	pd		2010-05-15
25	CA125											2010-05-15	472
25	chemo	CARBOPLATIN	1.5	1		1						2010-05-16
25	CA125											2010-06-20	142
25	CA125											2010-07-11	310
25	CA125											2010-07-30	540
25	CA125											2010-09-13	836
25	radiology	CT					pre					2010-09-19
25	CA125											2010-09-26	1009
25	CA125											2010-10-03	1034
25	chemo	CARBOPLATIN	2	1		1						2010-10-10
25	CA125											2010-10-31	472
25	chemo	CARBOPLATIN	2	2		1						2010-10-31
25	CA125											2010-11-21	163
25	CA125											2010-11-28	112
25	CA125											2010-12-05	103
25	CA125											2010-12-12	137
25	radiology	CT					mid					2010-12-24
25	CA125											2010-12-26	227
25	chemo	CARBOPLATIN	2	3		1						2010-12-26
25	CA125											2011-01-16	203
25	chemo	CARBOPLATIN	2	4		1						2011-01-16
25	CA125											2011-02-06	144
25	CA125											2011-02-13	153
25	CA125											2011-02-19	151
25	chemo	CARBOPLATIN	2	5		1						2011-02-20
25	CA125											2011-03-20	196
25	CA125											2011-03-27	217
25	CA125											2011-04-03	315
25	radiology	CT	3				post / pre			BASELINE		2011-04-19
25	CA125		3									2011-05-06	1114
25	CA125		3	1								2011-05-21	1534	BASELINE
25	chemo	PACLITAXEL	3	1		1						2011-05-22
25	CA125		3									2011-05-29	1726
25	CA125		3									2011-06-05	1217
25	chemo	PACLITAXEL	3	1		15						2011-06-05
25	CA125		3									2011-06-12	598
25	chemo	PACLITAXEL	3	2		1						2011-06-12
25	radiology	CT	3				fu					2011-06-19
25	CA125		3									2011-06-19	408
25	chemo	PACLITAXEL	3	2		8						2011-06-19
25	CA125		3	3		1						2011-06-26	311
25	ctDNA		3	3		1						2011-06-26						86.9565	11119.6	11206.5	0.0077595	1
25	CA125		3									2011-07-03	251
25	chemo	PACLITAXEL	3	3		1						2011-07-03
25	chemo	PACLITAXEL	3	3		8						2011-07-10
25	chemo	PACLITAXEL	3	3		15						2011-07-17
25	CA125		3	4		1						2011-07-31	164
25	chemo	PACLITAXEL	3	4		1						2011-07-31
25	ctDNA		3	4		1						2011-07-31						43.4783	6978.26	7021.74	0.006192	1
25	CA125		3	4								2011-08-07	149
25	chemo	PACLITAXEL	3	4		8						2011-08-07
25	chemo	PACLITAXEL	3	4		15						2011-08-14
25	radiology	CT	3				mid		NA	sd		2011-08-19
25	CA125		3	5		1						2011-08-28	165
25	chemo	PACLITAXEL	3	5		1						2011-08-28
25	ctDNA		3	5		1						2011-08-28						0	4086.96	4086.96	0	0
25	CA125		3	5								2011-09-04	155
25	chemo	PACLITAXEL	3	5		8						2011-09-04
25	chemo	PACLITAXEL	3	5		15						2011-09-11
25	CA125		3	6		1						2011-09-25	281
25	ctDNA		3	6		1						2011-09-25						21.7391	4467.39	4489.13	0.0048426	1
25	CA125		3									2011-10-02	293
25	CA125		3									2011-10-09	409
25	chemo	PACLITAXEL	3	6		1						2011-10-09
25	CA125		3									2011-10-16	522
25	chemo	PACLITAXEL	3	6		8						2011-10-16
25	CA125		3	6		15						2011-10-23	876
25	chemo	PACLITAXEL	3	6		15						2011-10-23
25	ctDNA		3	6		15						2011-10-23						10.8696	5413.04	5423.91	0.002004	0
25	radiology	CT	3	6			post		NA	sd		2011-10-30
25	CA125											2011-11-06	874
25	chemo	DOXORUBICIN LIPOSOMAL	4	1		1						2011-11-06
25	CA125											2011-11-26	1972
25	CA125											2011-12-04	1622
25	CA125											2011-12-20	3332
25	CA125											2012-01-01	4294
25	radiology	CT					fu					2012-01-15
25	radiology	CT					fu					2012-03-18
25	radiology	US					fu					2012-04-17
25	RT	RT - right flank										2012-04-20
25	RT	RT - right flank										2012-04-21
25	RT	RT - right flank										2012-04-22
25	RT	RT - right flank										2012-04-23
25	RT	RT - right flank										2012-04-24
25	CA125											2012-05-29	3933
25	radiology	US					fu					2012-06-22
25	radiology	US					fu					2012-06-23
25	CA125											2012-07-23	6804
25	procedures	chest drain										#VALUE!
30	CA125											2008-01-05	6
30	CA125											2008-10-07	6
30	CA125											2008-11-03	7
30	CA125											2009-04-12	7
30	CA125											2010-06-04	1375
30	radiology	CT	1	0				V1				2010-06-25
30	ctDNA		1	0		0		V1				2010-06-25						120.773	6207.73	6328.5	0.019084	1
30	CA125		1	0		0		V1				2010-07-05	790
30	surgery	primary surgery	1	1		1						2010-07-10
30	radiology	CT					fu					2010-07-15
30	CA125											2010-07-24	482
30	chemo	CARBOPLATIN	1	1		1						2010-08-01
30	chemo	PACLITAXEL	1	1		1						2010-08-01
30	radiology	CT					pspc					2010-08-21
30	CA125											2010-08-22	189
30	chemo	CARBOPLATIN	1	2		1						2010-08-22
30	chemo	PACLITAXEL	1	2		1						2010-08-22
30	CA125											2010-09-12	55
30	chemo	CARBOPLATIN	1	3		1						2010-09-12
30	chemo	PACLITAXEL	1	3		1						2010-09-12
30	CA125											2010-10-03	56
30	chemo	CARBOPLATIN	1	4		1						2010-10-03
30	chemo	PACLITAXEL	1	4		1						2010-10-03
30	CA125											2010-10-24	96
30	chemo	CARBOPLATIN	1	5		1						2010-10-24
30	chemo	PACLITAXEL	1	5		1						2010-10-24
30	CA125											2010-11-14	86
30	chemo	CARBOPLATIN	1	6		1						2010-11-14
30	chemo	PACLITAXEL	1	6		1						2010-11-14
30	radiology	CT					mid					2010-11-22
30	CA125											2010-12-12	52
30	chemo	CARBOPLATIN	1	7		1						2010-12-12
30	chemo	PACLITAXEL	1	7		1						2010-12-12
30	CA125											2011-01-02	135
30	chemo	CARBOPLATIN	1	8		1						2011-01-02
30	chemo	PACLITAXEL	1	8		1						2011-01-02
30	CA125											2011-01-23	133
30	chemo	CARBOPLATIN	1	9		1						2011-01-23
30	chemo	PACLITAXEL	1	9		1						2011-01-23
30	CA125											2011-01-31	149
30	radiology	CT					post					2011-02-13
30	radiology	CT					fu			pd		2011-05-06
30	CA125											2011-05-09	1207
30	radiology	CT					fu					2011-06-06
30	CA125											2011-06-25	1811
30	radiology	CT					fu					2011-07-01
30	CA125											2011-07-16	1880
30	radiology	PET-CT					pre					2011-08-02
30	CA125		2	1		pre						2011-08-02	2122
30	ctDNA		2	1		pre						2011-08-02						966.184	5591.79	6557.97	0.14733	1
30	radiology	PET-CT	2	1		1	pre	V2	M	BASELINE		2011-08-05
30	CA125		2	1		1		V2				2011-08-05	2136	BASELINE	116
30	ctDNA		2	1		1		V2				2011-08-05		BASELINE	40			748.792	7463.77	8212.56	0.091176	1
30	chemo	CISPLATIN	2	1		1						2011-08-09
30	chemo	EPIRUBICIN	2	1		1						2011-08-09
30	chemo	CAPECITABINE	2	1		1						2011-08-09
30	CA125		2	2		1						2011-08-28	1275
30	ctDNA		2	2		1						2011-08-28						72.4638	4130.43	4202.9	0.017241	1
30	chemo	CISPLATIN	2	2		1						2011-08-30
30	chemo	EPIRUBICIN	2	2		1						2011-08-30
30	chemo	CAPECITABINE	2	2		1						2011-08-30
30	CA125		2	3		1						2011-09-18	473
30	ctDNA		2	3		1						2011-09-18		1				0	7125.6	7125.6	0	0
30	chemo	CISPLATIN	2	3		1						2011-09-20
30	chemo	EPIRUBICIN	2	3		1						2011-09-20
30	chemo	CAPECITABINE	2	3		1						2011-09-20
30	radiology	CT	2				mid		M	PR		2011-10-03
30	CA125		2	4		1						2011-10-09	243
30	ctDNA		2	4		1						2011-10-09						0	9444.44	9444.44	0	0
30	chemo	CISPLATIN	2	4		1						2011-10-11
30	chemo	EPIRUBICIN	2	4		1						2011-10-11
30	chemo	CAPECITABINE	2	4		1						2011-10-11
30	CA125		2	5		1						2011-10-30	118
30	ctDNA		2	5		1						2011-10-30						24.1546	9154.59	9178.74	0.0026316	0
30	chemo	CISPLATIN	2	5		1						2011-11-01
30	chemo	EPIRUBICIN	2	5		1						2011-11-01
30	chemo	CAPECITABINE	2	5		1						2011-11-01
30	CA125		2	6		1						2011-11-20	74
30	ctDNA		2	6		1						2011-11-20						48.3092	7705.31	7753.62	0.0062305	1
30	chemo	CISPLATIN	2	6		1						2011-11-22
30	chemo	EPIRUBICIN	2	6		1						2011-11-22
30	chemo	CAPECITABINE	2	6		1						2011-11-22
30	radiology	CT	2	6			post		M	PR		2011-12-02
30	CA125		2	6								2011-12-03	64	1
30	CA125		2									2012-01-14	369
30	radiology	CT	2				post		M	PD	radiological	2012-02-25
30	radiology	CT	3	1		1	post / pre	V3	M	BASELINE		2012-04-21
30	CA125		3									2012-04-21	2566
30	CA125		3									2012-05-05	3194
30	CA125		3									2012-05-13	3736
30	CA125		3									2012-05-20	3429
30	chemo	SARACATINIB_PLACEBO	3	1		-7						2012-05-20
30	CA125		3	1		1		V3				2012-05-27	3599	BASELINE	35
30	chemo	PACLITAXEL	3	1		1						2012-05-27
30	chemo	SARACATINIB_PLACEBO	3	1		1						2012-05-27
30	ctDNA		3	1		1		V3				2012-05-27		BASELINE	7			1980.68	22536.2	24516.9	0.080788	1
30	chemo	PACLITAXEL	3	1		8						2012-06-03
30	chemo	SARACATINIB_PLACEBO	3	1		8						2012-06-03
30	ctDNA		3	1		8						2012-06-03		1				217.391	12536.2	12753.6	0.017045	1
30	CA125		3	1		15						2012-06-10	2350
30	chemo	PACLITAXEL	3	1		15						2012-06-10
30	chemo	SARACATINIB_PLACEBO	3	1		15						2012-06-10
30	ctDNA		3	1		15						2012-06-10						748.792	14661.8	15410.6	0.048589	1
30	chemo	PACLITAXEL	3	1		21						2012-06-17
30	chemo	SARACATINIB_PLACEBO	3	1		21						2012-06-17
30	chemo	PACLITAXEL	3	2		1						2012-06-24
30	chemo	SARACATINIB_PLACEBO	3	2		1						2012-06-24
30	CA125		3	2								2012-07-01	1297	1
30	chemo	PACLITAXEL	3	2		8						2012-07-01
30	chemo	SARACATINIB/PLACEBO	3	2		8						2012-07-01
30	radiology	CT	3						M	PD		2012-07-13
30	CA125		3	3		1						2012-07-22	1810
30	chemo	PACLITAXEL	3	3		1						2012-07-22
30	chemo	SARACATINIB/PLACEBO	3	3		1						2012-07-22
30	ctDNA		3	3		1						2012-07-22						1980.68	12391.3	14372	0.13782	1
30	chemo	PACLITAXEL	3	3		8						2012-07-29
30	chemo	SARACATINIB/PLACEBO	3	3		8						2012-07-29
30	CA125		3	3								2012-08-05	2014
30	chemo	PACLITAXEL	3	3		15						2012-08-05
30	chemo	SARACATINIB/PLACEBO	3	3		15						2012-08-05
30	chemo	PACLITAXEL	3	3		22						2012-08-12
30	chemo	SARACATINIB/PLACEBO	3	3		22						2012-08-12
30	chemo	PACLITAXEL	3	4		1						2012-08-19
30	chemo	SARACATINIB/PLACEBO	3	4		1						2012-08-19
30	CA125		3	4								2012-08-26	1586
30	chemo	PACLITAXEL	3	4		8						2012-08-26
30	chemo	SARACATINIB/PLACEBO	3	4		8						2012-08-26
30	radiology	CT	3						M	PD		2012-09-04
30	radiology	CT	3									2012-09-11
30	radiology	US	3									2012-09-24
32	radiology	US					pre					2008-11-09
32	radiology	CT					pre					2008-11-21
32	radiology	US					pre					2008-12-01
32	procedures	biopsy										2008-12-01
32	chemo	CARBOPLATIN	1	1		1						2008-12-15
32	chemo	PACLITAXEL	1	1		1						2008-12-15
32	chemo	CARBOPLATIN	1	2		1						2009-01-04
32	chemo	PACLITAXEL	1	2		1						2009-01-04
32	radiology	MRI					mid					2009-01-05
32	radiology	MRI					mid					2009-01-05
32	chemo	CARBOPLATIN	1	3		1						2009-01-25
32	chemo	PACLITAXEL	1	3		1						2009-01-25
32	radiology	CT					mid					2009-02-02
32	radiology	MRI					mid					2009-02-07
32	chemo	CARBOPLATIN	1	4		1						2009-02-23
32	chemo	PACLITAXEL	1	4		1						2009-02-23
32	chemo	CARBOPLATIN	1	5		1						2009-03-15
32	chemo	PACLITAXEL	1	5		1						2009-03-15
32	chemo	CARBOPLATIN	1	6		1						2009-04-09
32	chemo	PACLITAXEL	1	6		1						2009-04-09
32	surgery	IDS										2009-04-17
32	chemo	CARBOPLATIN	1	7		1						2009-07-05
32	radiology	CT					post					2009-07-19
32	radiology	MRI					post					2009-07-25
32	radiology	CT					pre		NA	pd		2010-06-27
32	radiology	PET-CT					pre					2010-07-10
32	radiology	PET-CT					pre					2010-07-12
32	chemo	CARBOPLATIN	2	1		1						2010-07-18
32	chemo	PACLITAXEL	2	1		1						2010-07-18
32	radiology	PET-CT					mid					2010-08-07
32	chemo	CARBOPLATIN	2	2		1						2010-08-08
32	chemo	PACLITAXEL	2	2		1						2010-08-08
32	radiology	PET-CT					mid					2010-08-28
32	chemo	CARBOPLATIN	2	3		1						2010-08-29
32	chemo	PACLITAXEL	2	3		1						2010-08-29
32	radiology	CT					mid		NA	?sd		2010-09-11
32	chemo	CARBOPLATIN	2	4		1						2010-09-19
32	chemo	PACLITAXEL	2	4		1						2010-09-19
32	chemo	CISPLATIN	2	5		1						2010-10-17
32	chemo	PACLITAXEL	2	5		1						2010-10-17
32	chemo	PACLITAXEL	2	6		1						2010-11-07
32	chemo	CISPLATIN	2	6		2						2010-11-08
32	radiology	CT					mid					2010-11-15
32	chemo	PACLITAXEL	2	7		1						2010-12-05
32	chemo	CISPLATIN	2	7		2						2010-12-06
32	chemo	CISPLATIN	2	8		1						2010-12-26
32	chemo	PACLITAXEL	2	8		1						2010-12-26
32	radiology	CT					post		NA	pr		2011-01-16
32	radiology	CT					fu		NA	pd		2011-04-23
32	radiology	CT					fu					2011-07-11
32	radiology	CT					fu					2011-09-18
32	radiology	CT					fu					2011-11-19
32	radiology	CT					fu					2012-02-11
32	radiology	CT					pre					2012-05-21
32	chemo	PACLITAXEL	3	1		1						2012-06-03
32	chemo	PACLITAXEL	3	1		8						2012-06-10
32	chemo	PACLITAXEL	3	1		15						2012-06-17
33	CA125											2007-11-03	NaN
33	chemo	CARBOPLATIN	1	1		1						2007-11-11
33	chemo	PACLITAXEL	1	1		1						2007-11-11
33	chemo	CARBOPLATIN	1	2		1						2007-12-02
33	chemo	PACLITAXEL	1	2		1						2007-12-02
33	CA125											2007-12-23	2816
33	chemo	CARBOPLATIN	1	3		1						2007-12-23
33	chemo	PACLITAXEL	1	3		1						2007-12-23
33	CA125											2008-01-13	4
33	chemo	CARBOPLATIN	1	4		1						2008-01-13
33	chemo	PACLITAXEL	1	4		1						2008-01-13
33	surgery	IDS										2008-02-11
33	CA125											2008-03-02	94
33	chemo	CARBOPLATIN	1	5		1						2008-03-02
33	chemo	PACLITAXEL	1	5		1						2008-03-02
33	CA125											2008-03-23	40
33	chemo	CARBOPLATIN	1	6		1						2008-03-23
33	chemo	PACLITAXEL	1	6		1						2008-03-23
33	CA125											2008-04-13	17
33	chemo	CARBOPLATIN	1	7		1						2008-04-13
33	chemo	PACLITAXEL	1	7		1						2008-04-13
33	CA125											2008-05-04	13
33	CA125											2008-05-11	14
33	chemo	CARBOPLATIN	1	8		1						2008-05-11
33	chemo	PACLITAXEL	1	8		1						2008-05-11
33	CA125											2008-08-08	21
33	CA125											2008-11-07	145
33	CA125											2008-12-06	212
33	CA125											2008-12-21	255
33	chemo	CISPLATIN	2	1		1						2008-12-21
33	chemo	EPIRUBICIN	2	1		1						2008-12-21
33	chemo	CAPECITABINE	2	1		1						2008-12-21
33	CA125											2009-01-11	166
33	chemo	CISPLATIN	2	2		1						2009-01-11
33	chemo	EPIRUBICIN	2	2		1						2009-01-11
33	chemo	CAPECITABINE	2	2		1						2009-01-11
33	CA125											2009-02-01	54
33	chemo	CISPLATIN	2	3		1						2009-02-01
33	chemo	EPIRUBICIN	2	3		1						2009-02-01
33	chemo	CAPECITABINE	2	3		1						2009-02-01
33	CA125											2009-02-22	30
33	CA125											2009-03-01	27
33	chemo	CISPLATIN	2	4		1						2009-03-01
33	chemo	EPIRUBICIN	2	4		1						2009-03-01
33	chemo	CAPECITABINE	2	4		1						2009-03-01
33	CA125											2009-03-22	19
33	chemo	CISPLATIN	2	5		1						2009-03-22
33	chemo	EPIRUBICIN	2	5		1						2009-03-22
33	chemo	CAPECITABINE	2	5		1						2009-03-22
33	CA125											2009-04-12	14
33	CA125											2009-04-26	16
33	chemo	CISPLATIN	2	6		1						2009-04-26
33	chemo	EPIRUBICIN	2	6		1						2009-04-26
33	chemo	CAPECITABINE	2	6		1						2009-04-26
33	CA125											2009-07-18	26
33	CA125											2009-09-12	151
33	CA125											2009-10-03	245
33	radiology	CT					fu			pd		2009-10-12
33	CA125											2009-12-01	342
33	CA125											2010-02-03	508
33	CA125											2010-04-06	703
33	CA125											2010-06-08	903
33	CA125											2010-07-11	1292
33	radiology	CT	3	1		1	pre	V1	M	PD/BASELINE		2010-07-13
33	CA125		3									2010-07-17	1509
33	CA125		3	1		1		V1				2010-07-18	1445	BASELINE	NA		no matched ctDNA nadir
33	chemo	CARBOPLATIN	3	1		1						2010-07-18
33	ctDNA		3	1		1		V1				2010-07-18		BASELINE	NA		not full set	1565.22	3673.91	5239.13	0.29876	1
33	CA125		3									2010-08-08	1222
33	CA125		3	2								2010-08-15	771
33	chemo	CARBOPLATIN	3	2		1						2010-08-15
33	CA125		3	3								2010-09-05	559
33	chemo	CARBOPLATIN	3	3		1						2010-09-05
33	CA125		3									2010-09-26	390
33	CA125		3									2010-10-03	435
33	CA125		3	4								2010-10-10	415
33	chemo	CARBOPLATIN	3	4		1						2010-10-10
33	radiology	CT	3				post		M	SD		2010-10-19
33	CA125		3									2010-10-24	854
33	RT	RT - rectum	3									2010-11-14
33	RT	RT - rectum	3									2010-11-15
33	RT	RT - rectum	3									2010-11-16
33	RT	RT - rectum	3									2010-11-19
33	RT	RT - rectum	3									2010-11-20
33	RT	RT - rectum	3									2010-11-21
33	RT	RT - rectum	3									2010-11-22
33	RT	RT - rectum	3									2010-11-23
33	RT	RT - rectum	3									2010-11-26
33	RT	RT - rectum	3									2010-11-27
33	CA125		3									2010-12-11	1379
33	radiology	CT	4	1		1	pre	V2	M	PD/BASELINE	radiological	2010-12-31
33	CA125		4									2011-01-02	2430
33	CA125		4	1		1		V2				2011-01-23	3703	BASELINE	NA		no matched ctDNA nadir
33	CA125		4									2011-01-23	3333
33	chemo	CARBOPLATIN	4	1		1						2011-01-23
33	chemo	PACLITAXEL	4	1		1						2011-01-23
33	ctDNA		4	1		1		V2				2011-01-23		BASELINE	NA		not full set	2652.17	5739.13	8391.3	0.31606	1
33	CA125		4									2011-02-13	2027
33	chemo	CARBOPLATIN	4	2		1						2011-02-13
33	chemo	PACLITAXEL	4	2		1						2011-02-13
33	CA125		4	3		1						2011-03-06	468
33	chemo	CARBOPLATIN	4	3		1						2011-03-06
33	chemo	PACLITAXEL	4	3		1						2011-03-06
33	ctDNA		4	3		1						2011-03-06						65.2174	4021.74	4086.96	0.015957	1
33	radiology	CT	4	3		1	mid		M	PR		2011-03-21
33	CA125		4	4								2011-03-27	192
33	chemo	CARBOPLATIN	4	4		1						2011-03-27
33	chemo	PACLITAXEL	4	4		1						2011-03-27
33	CA125		4	5								2011-04-17	98
33	CA125		4	5								2011-04-24	86
33	chemo	CARBOPLATIN	4	5		1						2011-04-24
33	chemo	PACLITAXEL	4	5		1						2011-04-24
33	CA125		4	6								2011-05-15	82
33	chemo	CARBOPLATIN	4	6		1						2011-05-15
33	chemo	PACLITAXEL	4	6		1						2011-05-15
33	radiology	CT	4	6		1	post		M	PR		2011-06-03
33	CA125		4	6		post						2011-06-03	66
33	ctDNA		4	6		post						2011-06-03						21.7391	6586.96	6608.7	0.0032895	0
33	CA125		4									2011-06-05	67
33	CA125		4									2011-07-24	1288
33	radiology	CT	5	1		1	fu; pre	V3	M	PD/BASELINE	radiological	2011-08-23
33	CA125		5									2011-08-27	2999
33	CA125		5	1		1		V3				2011-08-28	3028	BASELINE		not reached
33	chemo	DOXORUBICIN LIPOSOMAL	5	1		1						2011-08-28
33	ctDNA		5	1		1		V3				2011-08-28		BASELINE	28			1471.01	2934.78	4405.8	0.33388	1
33	CA125		5	2		1						2011-09-25	4562
33	chemo	DOXORUBICIN LIPOSOMAL	5	2		1						2011-09-25
33	ctDNA		5	2		1						2011-09-25		1				1355.07	6652.17	8007.25	0.16923	1
33	CA125		5	3		1						2011-10-23	3902
33	chemo	DOXORUBICIN LIPOSOMAL	5	3		1						2011-10-23
33	ctDNA		5	3		1						2011-10-23						1355.07	6463.77	7818.84	0.17331	1
33	radiology	CT	5	3		1	post and pre		M	PD	radiological	2011-11-12
33	radiology	CT	6	1		1	post and pre	V4	M	PD/BASELINE	radiological	2011-11-12
33	CA125		6	1		1		V4				2011-11-20	3375	BASELINE	33
33	chemo	CARBOPLATIN	6	1		1						2011-11-20
33	chemo	DOXORUBICIN LIPOSOMAL	6	1		1						2011-11-20
33	ctDNA		6	1		1		V4				2011-11-20		BASELINE	28			2471.01	8485.51	10956.5	0.22553	1
33	CA125		6	2		1						2011-12-18	1970
33	ctDNA		6	2		1						2011-12-18		1				572.464	7144.93	7717.39	0.074178	1
33	CA125		6	2								2011-12-23	1891	1
33	chemo	CARBOPLATIN	6	2		1						2011-12-25
33	chemo	DOXORUBICIN LIPOSOMAL	6	2		1						2011-12-25
33	CA125		6	3		1	on chemo					2012-01-22	2118
33	chemo	CARBOPLATIN	6	3		1						2012-01-22
33	chemo	DOXORUBICIN LIPOSOMAL	6	3		1						2012-01-22
33	ctDNA		6	3		1						2012-01-22						1101.45	7695.65	8797.1	0.12521	1
33	radiology	CT	6	3		1	mid/post		M	PD		2012-02-06
33	CA125		6	3		post						2012-02-19	2426
33	ctDNA		6	3		post						2012-02-19						826.087	7000	7826.09	0.10556	1
33	CA125		6			fu						2012-03-10	3719
33	ctDNA		6			fu						2012-03-10						4326.09	10826.1	15152.2	0.28551	1
33	radiology	CT	6				fu		M	PD		2012-03-30
36	surgery	primary surgery										2008-07-11
36	CA125											2008-08-02	28
36	chemo	CARBOPLATIN	1	1		1						2008-08-10
36	chemo	PACLITAXEL	1	1		1						2008-08-10
36	CA125											2008-08-31	13
36	chemo	CARBOPLATIN	1	2		1						2008-08-31
36	chemo	PACLITAXEL	1	2		1						2008-08-31
36	CA125											2008-09-21	14
36	chemo	CARBOPLATIN	1	3		1						2008-09-21
36	chemo	PACLITAXEL	1	3		1						2008-09-21
36	CA125											2008-10-12	14
36	chemo	CARBOPLATIN	1	4		1						2008-10-12
36	chemo	PACLITAXEL	1	4		1						2008-10-12
36	CA125											2008-11-02	15
36	chemo	CARBOPLATIN	1	5		1						2008-11-02
36	chemo	PACLITAXEL	1	5		1						2008-11-02
36	CA125											2008-11-23	14
36	chemo	CARBOPLATIN	1	6		1						2008-11-23
36	chemo	PACLITAXEL	1	6		1						2008-11-23
36	CA125											2008-12-16	14
36	CA125											2008-12-21	14
36	CA125											2009-03-23	13
36	CA125											2009-07-03	14
36	CA125											2009-09-20	12
36	CA125											2009-11-21	11
36	CA125											2009-12-08	12
36	CA125											2010-02-02	14
36	CA125											2010-04-03	21
36	radiology	CT					pre					2010-07-12
36	CA125											2010-07-25	44
36	chemo	CARBOPLATIN	2	1		1						2010-07-25
36	chemo	GEMCITABINE	2	1		1						2010-07-25
36	chemo	GEMCITABINE	2	1		8						2010-08-01
36	CA125											2010-08-15	36
36	chemo	CARBOPLATIN	2	2		1						2010-08-15
36	chemo	GEMCITABINE	2	2		1						2010-08-15
36	chemo	GEMCITABINE	2	2		8						2010-08-22
36	CA125											2010-09-05	31
36	chemo	CARBOPLATIN	2	3		1						2010-09-05
36	chemo	GEMCITABINE	2	3		1						2010-09-05
36	radiology	CT					mid					2010-09-12
36	CA125											2010-09-12	27
36	chemo	GEMCITABINE	2	3		8						2010-09-12
36	CA125											2010-09-26	21
36	chemo	CARBOPLATIN	2	4		1						2010-09-26
36	chemo	GEMCITABINE	2	4		1						2010-09-26
36	chemo	GEMCITABINE	2	4		8						2010-10-03
36	CA125											2010-10-24	18
36	chemo	CARBOPLATIN	2	5		1						2010-10-24
36	chemo	GEMCITABINE	2	5		1						2010-10-24
36	chemo	GEMCITABINE	2	5		8						2010-10-31
36	CA125											2010-11-14	17
36	chemo	CARBOPLATIN	2	6		1						2010-11-14
36	chemo	GEMCITABINE	2	6		1						2010-11-14
36	radiology	CT					post					2010-11-27
36	CA125											2011-02-26	13
36	radiology	CT					fu					2011-03-08
36	CA125											2011-05-30	46
36	radiology	CT					fu			pd		2011-07-16
36	CA125											2011-07-24	92
36	CA125											2011-08-21	119
36	radiology	CT	3	1		1	pre	V1	M	BASELINE		2011-09-25
36	CA125		3	1		1		V1				2011-10-22	141	BASELINE	112
36	ctDNA		3	1		1		V1				2011-10-22		BASELINE	28			20.7039	4982.75	5003.45	0.0041379	1
36	chemo	CARBOPLATIN	3	1		1						2011-10-30
36	chemo	DOXORUBICIN LIPOSOMAL	3	1		1						2011-10-30
36	CA125		3	2		1						2011-11-27	180
36	chemo	CARBOPLATIN	3	2		1						2011-11-27
36	chemo	DOXORUBICIN LIPOSOMAL	3	2		1						2011-11-27
36	ctDNA		3	2		1						2011-11-27		1				0	6811.59	6811.59	0	0
36	CA125		3	3		1						2011-12-25	65
36	chemo	CARBOPLATIN	3	3		1						2011-12-25
36	chemo	DOXORUBICIN LIPOSOMAL	3	3		1						2011-12-25
36	ctDNA		3	3		1						2011-12-25						0	6149.07	6149.07	0	0
36	radiology	CT	3	3			mid		M	PR		2012-01-16
36	CA125		3	4		1						2012-01-22	26
36	chemo	CARBOPLATIN	3	4		1						2012-01-22
36	chemo	DOXORUBICIN LIPOSOMAL	3	4		1						2012-01-22
36	ctDNA		3	4		1						2012-01-22						0	9316.77	9316.77	0	0
36	CA125		3	5		1						2012-02-19	20	1
36	chemo	CARBOPLATIN	3	5		1						2012-02-19
36	chemo	DOXORUBICIN LIPOSOMAL	3	5		1						2012-02-19
36	ctDNA		3	5		1						2012-02-19						0	7681.16	7681.16	0	0
36	CA125		3	6		1						2012-03-18	22
36	chemo	CARBOPLATIN	3	6		1						2012-03-18
36	chemo	DOXORUBICIN LIPOSOMAL	3	6		1						2012-03-18
36	ctDNA		3	6		1						2012-03-18						0	7391.3	7391.3	0	0
36	radiology	CT	3	6			post		M	PR		2012-04-09
36	radiology	PET-CT	3	6			post					2012-04-20
36	surgery	relapse surgery	3							CENSORED		2012-06-10
36	CA125											2012-10-20	17
36	CA125											2012-12-22	16
36	radiology									PD		2013-04-29
36	CA125											2013-05-04	153
36	CA125											2013-05-25	58
39	CA125											2009-10-04	798
39	surgery	primary surgery										2009-10-23
39	CA125											2009-11-08	419
39	chemo	CARBOPLATIN	1	1		1						2009-11-08
39	chemo	PACLITAXEL	1	1		1						2009-11-08
39	CA125											2009-11-29	301
39	chemo	CARBOPLATIN	1	2		1						2009-11-29
39	chemo	PACLITAXEL	1	2		1						2009-11-29
39	CA125											2009-12-20	126
39	chemo	CARBOPLATIN	1	3		1						2009-12-20
39	chemo	PACLITAXEL	1	3		1						2009-12-20
39	CA125											2010-01-10	52
39	chemo	CARBOPLATIN	1	4		1						2010-01-10
39	chemo	PACLITAXEL	1	4		1						2010-01-10
39	CA125											2010-01-31	29
39	chemo	CARBOPLATIN	1	5		1						2010-01-31
39	chemo	PACLITAXEL	1	5		1						2010-01-31
39	CA125											2010-02-21	20
39	CA125											2010-05-01	10
39	radiology	CT					post					2010-05-02
39	CA125											2010-05-03	9
39	CA125											2010-05-28	11
39	radiology	CT					fu					2010-06-08
39	CA125											2010-07-16	200
39	radiology	CT	2	2		1	pre	V1	M	PD/BASELINE		2010-07-26
39	CA125		2									2010-07-31	219
39	CA125		2	1		1		V1				2010-08-01	203		NA		no matched ctDNA nadir
39	ctDNA		2	1		1		V1				2010-08-01			NA		not full set	56.7108	11720.2	11776.9	0.0048154	1
39	procedures	pleural drain	2									2010-08-01
39	CA125											2010-08-22	342	BASELINE
39	chemo	CISPLATIN	2	1		1						2010-08-22
39	chemo	EPIRUBICIN	2	1		1						2010-08-22
39	chemo	CAPECITABINE	2	1		1						2010-08-22
39	radiology	US	2	2			mid					2010-08-24
39	procedures	ascitic drain	2									2010-08-24
39	CA125		2	2								2010-09-12	380
39	chemo	CISPLATIN	2	2		1						2010-09-12
39	chemo	EPIRUBICIN	2	2		1						2010-09-12
39	chemo	CAPECITABINE	2	2		1						2010-09-12
39	CA125		2	3								2010-10-03	234
39	chemo	CISPLATIN	2	3		1						2010-10-03
39	chemo	EPIRUBICIN	2	3		1						2010-10-03
39	chemo	CAPECITABINE	2	3		1						2010-10-03
39	radiology	CT	2	3			mid		M	SD		2010-10-17
39	CA125											2010-10-24	80
39	CA125		2	4								2010-10-31	66
39	chemo	CISPLATIN	2	4		1						2010-10-31
39	chemo	EPIRUBICIN	2	4		1						2010-10-31
39	chemo	CAPECITABINE	2	4		1						2010-10-31
39	CA125		2	5								2010-11-21	41
39	chemo	CISPLATIN	2	5		1						2010-11-21
39	chemo	EPIRUBICIN	2	5		1						2010-11-21
39	chemo	CAPECITABINE	2	5		1						2010-11-21
39	CA125		2	6								2010-12-12	26
39	chemo	CISPLATIN	2	6		1						2010-12-12
39	chemo	EPIRUBICIN	2	6		1						2010-12-12
39	chemo	CAPECITABINE	2	6		1						2010-12-12
39	radiology	CT	2				post		M	SD		2010-12-25
39	CA125		2									2011-02-12	25
39	CA125		2									2011-05-14	163
39	radiology	CT	3	1		1	pre	V2	M	PD/BASELINE	radiological	2011-06-21
39	radiology	US	3				fu					2011-06-21
39	procedures	ascitic drain	2									2011-06-21
39	CA125		3	1		1		V2				2011-06-25	550	BASELINE	52
39	ctDNA		3	1		1		V2				2011-06-25		BASELINE	52			642.722	9810.96	10453.7	0.061483	1
39	symptoms	abdominal pain and constipation	3									2011-06-25
39	radiology	PET-CT	3				pre					2011-06-26
39	chemo	CARBOPLATIN	3	1		1						2011-06-28
39	chemo	DOXORUBICIN LIPOSOMAL	3	1		1						2011-06-28
39	CA125		3									2011-07-04	725
39	radiology	US	3									2011-07-05
39	procedures	ascitic drain	3									2011-07-05
39	radiology	PET-CT	3	1			mid		M	SD		2011-07-23
39	CA125		3	2		1						2011-07-23	792
39	ctDNA		3	2		1						2011-07-23						113.422	14328.9	14442.3	0.0078534	1
39	CA125		3									2011-07-24	760
39	chemo	CARBOPLATIN	3	2		1						2011-07-24
39	chemo	DOXORUBICIN LIPOSOMAL	3	2		1						2011-07-24
39	radiology	PET-CT	3	2			mid		M	SD		2011-08-19
39	CA125		3	3		1						2011-08-19	431	1
39	ctDNA		3	3		1						2011-08-19		1				37.8072	14328.9	14366.7	0.0026316	1
39	CA125		3									2011-08-21	470
39	chemo	CARBOPLATIN	3	3		1						2011-08-21
39	chemo	DOXORUBICIN LIPOSOMAL	3	3		1						2011-08-21
39	radiology	US	3				na					2011-09-04
39	CA125		3									2011-09-04	376
39	procedures	ascitic drain	3	3								2011-09-04
39	CA125		3	4		1						2011-09-18	138
39	ctDNA		3	4		1						2011-09-18						56.7108	19773.2	19829.9	0.0028599	1
39	CA125		3									2011-09-25	181
39	chemo	CARBOPLATIN	3	4		1						2011-09-25
39	chemo	DOXORUBICIN LIPOSOMAL	3	4		1						2011-09-25
39	radiology	CT	3	4			mid		M	SD		2011-10-07
39	CA125		3	5		1						2011-10-23	113
39	ctDNA		3	5		1						2011-10-23						18.9036	12552	12570.9	0.0015038	0
39	CA125		3									2011-10-30	102
39	chemo	CARBOPLATIN	3	5		1						2011-10-30
39	chemo	DOXORUBICIN LIPOSOMAL	3	5		1						2011-10-30
39	CA125		3	6		1						2011-11-27	185
39	chemo	CARBOPLATIN	3	6		1						2011-11-27
39	chemo	DOXORUBICIN LIPOSOMAL	3	6		1						2011-11-27
39	ctDNA		3	6		1						2011-11-27						37.8072	11096.4	11134.2	0.0033956	1
39	radiology	PET-CT	3	6			post		M	PR		2011-12-20
39	CA125		3									2011-12-20	187
39	CA125		3									2012-02-25	946
39	CA125		3									2012-03-20	1424
39	radiology	CT	3				pre		M	PD	radiological	2012-03-24
39	radiology	US	3				pre					2012-03-27
39	procedures	ascitic drain	3									2012-03-27
39	chemo	PACLITAXEL		1		1						2012-03-31
39	CA125											2012-04-08	2225
39	procedures	US					na					2012-04-13
39	radiology	US					mid					2012-04-29
47	CA125											2009-04-27	166
47	surgery	primary surgery										2009-05-04
47	CA125											2009-05-23	50
47	chemo	CARBOPLATIN	1	1		1						2009-05-31
47	chemo	PACLITAXEL	1	1		1						2009-05-31
47	CA125											2009-06-21	20
47	chemo	CARBOPLATIN	1	2		1						2009-06-21
47	chemo	PACLITAXEL	1	2		1						2009-06-21
47	CA125											2009-07-12	15
47	chemo	CARBOPLATIN	1	3		1						2009-07-12
47	chemo	PACLITAXEL	1	3		1						2009-07-12
47	CA125											2009-08-02	14
47	chemo	CARBOPLATIN	1	4		1						2009-08-02
47	chemo	PACLITAXEL	1	4		1						2009-08-02
47	CA125											2009-08-23	16
47	chemo	CARBOPLATIN	1	5		1						2009-08-23
47	chemo	PACLITAXEL	1	5		1						2009-08-23
47	CA125											2009-09-13	15
47	CA125											2009-09-20	11
47	chemo	CARBOPLATIN	1	6		1						2009-09-20
47	chemo	PACLITAXEL	1	6		1						2009-09-20
47	CA125											2009-09-27	13
47	CA125											2009-11-21	8
47	CA125											2010-02-27	21
47	CA125											2010-05-28	38
47	CA125											2010-07-25	70
47	CA125											2010-09-04	58
47	radiology	PET-CT					post					2010-09-11
47	CA125											2010-09-11	55
47	CA125											2010-09-12	56
47	chemo	CARBOPLATIN	2	1		1						2010-09-12
47	chemo	GEMCITABINE	2	1		1						2010-09-12
47	chemo	GEMCITABINE	2	1		8						2010-09-19
47	CA125											2010-10-02	39
47	chemo	CARBOPLATIN	2	2		1						2010-10-03
47	chemo	GEMCITABINE	2	2		1						2010-10-03
47	CA125											2010-10-09	38
47	chemo	CISPLATIN	2	2		8						2010-10-10
47	chemo	GEMCITABINE	2	2		8						2010-10-10
47	radiology	CT					mid					2010-10-23
47	CA125											2010-10-31	30
47	chemo	CISPLATIN	2	3		1						2010-10-31
47	chemo	GEMCITABINE	2	3		1						2010-10-31
47	chemo	GEMCITABINE	2	3		8						2010-11-07
47	CA125											2010-11-21	22
47	chemo	CISPLATIN	2	4		1						2010-11-21
47	chemo	GEMCITABINE	2	4		1						2010-11-21
47	chemo	GEMCITABINE	2	4		8						2010-11-28
47	CA125											2010-12-10	19
47	chemo	CISPLATIN	2	5		1						2010-12-12
47	chemo	GEMCITABINE	2	5		1						2010-12-12
47	CA125											2010-12-19	20
47	chemo	GEMCITABINE	2	5		8						2010-12-19
47	radiology	CT					post					2010-12-26
47	CA125											2011-01-02	21
47	chemo	CISPLATIN	2	6		1						2011-01-02
47	chemo	GEMCITABINE	2	6		1						2011-01-02
47	CA125											2011-01-09	18
47	chemo	GEMCITABINE	2	6		8						2011-01-09
47	CA125											2011-03-22	46
47	CA125											2011-05-07	62
47	radiology	CT	3	1		1	pre	V	M	BASELINE		2011-06-03
47	CA125		3	1		1		V				2011-06-11	87	BASELINE	NA		no matched ctDNA nadir
47	ctDNA		3	1		1		V				2011-06-11		BASELINE	NA		undectable at baseline	0	4012.5	4012.5	0	0
47	chemo	CISPLATIN	3	1		1						2011-06-19
47	chemo	DOXORUBICIN LIPOSOMAL	3	1		1						2011-06-19
47	CA125		3	2		1						2011-07-17	64
47	ctDNA		3	2		1						2011-07-17						0	7928.39	7928.39	0	0
47	chemo	CISPLATIN	3	2		1						2011-07-18
47	chemo	DOXORUBICIN LIPOSOMAL	3	2		1						2011-07-18
47	CA125		3	3		1						2011-08-14	42
47	ctDNA		3	3		1						2011-08-14						0	8235.29	8235.29	0	0
47	chemo	CISPLATIN	3	3		1						2011-08-15
47	chemo	DOXORUBICIN LIPOSOMAL	3	3		1						2011-08-15
47	radiology	CT	3	3			mid		M	PR		2011-09-04
47	CA125		3	4		1						2011-09-11	37
47	ctDNA		3	4		1						2011-09-11						0	15498.7	15498.7	0	0
47	chemo	CISPLATIN	3	4		1						2011-09-12
47	chemo	DOXORUBICIN LIPOSOMAL	3	4		1						2011-09-12
47	CA125		3	5		1						2011-10-09	35
47	ctDNA		3	5		1						2011-10-09						0	14680.3	14680.3	0	0
47	chemo	CISPLATIN	3	5		1						2011-10-10
47	chemo	DOXORUBICIN LIPOSOMAL	3	5		1						2011-10-10
47	CA125		3	6		1						2011-11-06	30
47	ctDNA		3	6		1						2011-11-06						0	21483.4	21483.4	0	0
47	chemo	CISPLATIN	3	6		1						2011-11-07
47	chemo	DOXORUBICIN LIPOSOMAL	3	6		1						2011-11-07
47	radiology	CT	3	6		post	post		M	PR		2011-11-27
47	ctDNA		3	6		post						2011-11-27						0	21176.5	21176.5	0	0
47	CA125		3									2012-01-08	58
47	CA125		3									2012-03-09	155
47	radiology	CT	3; 4				pre		M	PD	radiological	2012-03-20
47	CA125											2012-04-01	139
47	chemo	PACLITAXEL	4	1		1						2012-04-01
47	chemo	PACLITAXEL	4	1		8						2012-04-08
47	chemo	PACLITAXEL	4	1		15						2012-04-15
47	CA125											2012-04-29	73
47	chemo	PACLITAXEL	4	2		1						2012-04-29
47	chemo	PACLITAXEL	4	2		8						2012-05-06
47	chemo	PACLITAXEL	4	2		15						2012-05-13
47	CA125											2012-05-27	43
47	chemo	PACLITAXEL	4	3		1						2012-05-27
47	CA125											2012-06-03	39
47	chemo	PACLITAXEL	4	3		8						2012-06-03
47	chemo	PACLITAXEL	4	3		15						2012-06-10
47	radiology	CT					mid					2012-06-22
47	CA125											2012-06-24	38
47	chemo	PACLITAXEL	4	4		1						2012-06-24
47	CA125											2012-07-22	38
47	CA125											2012-08-19	36
47	CA125											2012-09-16	44
47	CA125											2012-09-29	41
47	CA125											2012-10-14	46
47	CA125											2012-11-11	51
47	CA125											2012-11-18	58
47	CA125											2013-01-07	177
49	CA125											2010-10-09	577
49	chemo	CARBOPLATIN	1	1		1						2010-10-12
49	CA125											2010-10-31	276
49	chemo	CARBOPLATIN	1	2		1						2010-10-31
49	CA125											2010-11-21	66
49	chemo	CARBOPLATIN	1	3		1						2010-11-21
49	surgery	IDS										2010-12-28
49	CA125											2011-01-23	14
49	chemo	CARBOPLATIN	1	4		1						2011-01-23
49	chemo	PACLITAXEL	1	4		1						2011-01-23
49	radiology	CT					mid					2011-02-05
49	CA125											2011-02-13	11
49	chemo	CARBOPLATIN	1	5		1						2011-02-13
49	chemo	PACLITAXEL	1	5		1						2011-02-13
49	CA125											2011-03-06	8
49	chemo	CARBOPLATIN	1	6		1						2011-03-06
49	chemo	PACLITAXEL	1	6		1						2011-03-06
49	radiology	CT					post					2011-03-21
49	CA125											2011-03-27	7
49	CA125											2011-06-13	10
49	CA125											2011-09-24	69
49	radiology	CT	2	1		1	pre	V	M	BASELINE		2011-10-21
49	CA125		2	1		1		V				2011-10-23	178	BASELINE	91
49	ctDNA		2	1		1		V				2011-10-23		BASELINE	28			630.435	4521.74	5152.17	0.12236	1
49	CA125		2									2011-10-30	221
49	chemo	CARBOPLATIN	2	1		1						2011-10-30
49	chemo	DOXORUBICIN LIPOSOMAL	2	1		1						2011-10-30
49	CA125		2	2		1						2011-11-27	62
49	ctDNA		2	2		1						2011-11-27		1				0	2739.13	2739.13	0	0
49	CA125		2									2011-12-04	54
49	chemo	CARBOPLATIN	2	2		1						2011-12-04
49	chemo	DOXORUBICIN LIPOSOMAL	2	2		1						2011-12-04
49	CA125		2	3		1						2012-01-01	37
49	chemo	CARBOPLATIN	2	3		1						2012-01-01
49	chemo	DOXORUBICIN LIPOSOMAL	2	3		1						2012-01-01
49	ctDNA		2	3		1						2012-01-01						0	2565.22	2565.22	0	0
49	radiology	CT	2				mid		M	PR		2012-01-23
49	CA125		2	4		1						2012-01-29	26	1
49	chemo	CARBOPLATIN	2	4		1						2012-01-29
49	chemo	DOXORUBICIN LIPOSOMAL	2	4		1						2012-01-29
49	ctDNA		2	4		1						2012-01-29						0	2347.83	2347.83	0	0
49	CA125		2	5		1						2012-02-26	30
49	chemo	CARBOPLATIN	2	5		1						2012-02-26
49	chemo	DOXORUBICIN LIPOSOMAL	2	5		1						2012-02-26
49	ctDNA		2	5		1						2012-02-26						0	2630.43	2630.43	0	0
49	CA125		2	6		1						2012-03-25	30
49	ctDNA		2	6		1						2012-03-25						0	2195.65	2195.65	0	0
49	CA125		2									2012-04-08	64
49	chemo	CARBOPLATIN	2	6		1						2012-04-08
49	chemo	DOXORUBICIN LIPOSOMAL	2	6		1						2012-04-08
49	radiology	CT	2				post		M	PR		2012-04-29
49	CA125		2									2012-06-11	122
49	radiology	Ct	2				fu		M	PD	radiological	2012-07-08
49	CA125		2									2012-07-23	576
49	CA125		2									2012-08-04	1431
49	CA125		2									2012-08-12	1994
49	CA125		2									2012-08-26	1232
49	CA125		2									2012-09-16	147
49	CA125		2									2012-10-07	37
49	CA125		2									2012-11-04	31
49	CA125		2									2012-12-02	82
49	CA125		2									2013-01-06	1970
49	CA125		2									2013-01-19	2600
49	CA125		2									2013-02-10	2314
52	CA125											2009-03-22	462
52	CA125											2009-05-10	1155
52	chemo	CARBOPLATIN	1	1		1						2009-05-10
52	CA125											2009-05-31	334
52	chemo	CARBOPLATIN	1	2		1						2009-05-31
52	CA125											2009-06-21	139
52	chemo	CARBOPLATIN	1	3		1						2009-06-21
52	surgery	IDS										2009-07-21
52	CA125											2009-08-09	60
52	chemo	CARBOPLATIN	1	4		1						2009-08-09
52	CA125											2009-08-30	39
52	chemo	CARBOPLATIN	1	5		1						2009-08-30
52	CA125											2009-09-20	28
52	chemo	CARBOPLATIN	1	6		1						2009-09-20
52	CA125											2009-10-10	20
52	CA125											2009-10-18	19
52	chemo	CARBOPLATIN	1	7		1						2009-10-18
52	CA125											2009-11-08	12
52	chemo	CARBOPLATIN	1	8		1						2009-11-08
52	CA125											2009-11-29	12
52	chemo	CARBOPLATIN	1	9		1						2009-11-29
52	CA125											2010-01-09	12
52	CA125											2010-02-27	46
52	radiology	CT					fu					2010-03-29
52	CA125											2010-05-22	14
52	CA125											2010-09-03	30
52	radiology	CT	2	1		1	pre	V1	M	BASELINE		2010-10-04
52	CA125		2									2010-10-09	41
52	radiology	PET-CT	2				pre					2010-10-15
52	CA125		2	1		1		V1				2010-10-17	46	BASELINE	NA		no matched ctDNA nadir
52	chemo	CARBOPLATIN	2	1		1						2010-10-17
52	ctDNA		2	1		1		V1				2010-10-17		BASELINE	NA		undetectable at baseline	0	3318.08	3318.08	0	0
52	radiology	PET-CT	2	1			mid		M	PR		2010-11-06
52	CA125		2	2		1						2010-11-06	30
52	ctDNA		2	2		1						2010-11-06						0	12334.1	12334.1	0	0
52	chemo	CARBOPLATIN	2	2		1						2010-11-07
52	radiology	PET-CT	2				mid		M	PR		2010-11-27
52	CA125		2	3		1						2010-11-27	25
52	ctDNA		2	3		1						2010-11-27						0	21418.8	21418.8	0	0
52	chemo	CARBOPLATIN	2	3		1						2010-11-28
52	CA125		2	4								2010-12-19	16
52	chemo	CARBOPLATIN	2	4		1						2010-12-19
52	CA125		2	5								2011-01-09	14
52	chemo	CARBOPLATIN	2	5		1						2011-01-09
52	CA125		2	6								2011-01-30	12
52	chemo	CARBOPLATIN	2	6		1						2011-01-30
52	radiology	PET-CT	2				post		M	CR		2011-03-15
52	CA125		2			fu						2011-03-15	12
52	ctDNA		2			fu						2011-03-15						0	3844.39	3844.39	0	0
52	radiology	CT	2				fu		M	CR		2011-06-03
52	CA125		2									2011-06-04	14
52	radiology	CT	2				fu		M	CR		2011-07-23
52	CA125		2									2011-09-03	50
52	CA125		2									2011-10-15	77
52	radiology	CT	2				fu		M	PD		2011-10-22
52	CA125		2									2012-01-14	245
52	radiology	CT	2				fu		M	PD		2012-01-15
52	CA125		2									2012-03-03	404
52	CA125		3	1		1		V2				2012-03-10	385	BASELINE	126
52	ctDNA		3	1		1		V2				2012-03-10		BASELINE	28			165.904	4971.4	5137.3	0.032294	1
52	radiology	CT	3	1		1	pre	V2	M	BASELINE		2012-03-17
52	chemo	CARBOPLATIN	3	1		1						2012-03-18
52	chemo	DOXORUBICIN LIPOSOMAL	3	1		1						2012-03-18
52	CA125		3	2		1						2012-04-08	250
52	chemo	CARBOPLATIN	3	2		1						2012-04-15
52	chemo	DOXORUBICIN LIPOSOMAL	3	2		1						2012-04-15
52	ctDNA		3	2		1						2012-04-15		1				0	7002.29	7002.29	0	0
52	CA125		3	3		1						2012-05-13	104
52	chemo	CARBOPLATIN	3	3		1						2012-05-13
52	chemo	DOXORUBICIN LIPOSOMAL	3	3		1						2012-05-13
52	ctDNA		3	3		1						2012-05-13						0	6315.79	6315.79	0	0
52	radiology	CT	3				mid		M	PR		2012-06-03
52	CA125		3	4		1						2012-06-10	54
52	chemo	CARBOPLATIN	3	4		1						2012-06-10
52	chemo	DOXORUBICIN LIPOSOMAL	3	4		1						2012-06-10
52	ctDNA		3	4		1						2012-06-10						0	15423.3	15423.3	0	0
52	CA125		3	5		mid						2012-07-22	40	1
52	ctDNA		3	5		mid						2012-07-22						0	9084.67	9084.67	0	0
52	radiology	CT	3						M	PR		2012-09-18
52	CA125		3	5		1						2012-09-23	46
52	ctDNA		3	5		1						2012-09-23						22.8833	5148.74	5171.62	0.0044248	1
52	chemo	DOXORUBICIN LIPOSOMAL (CA	3	5		1						2012-09-24
52	chemo	CARBOPLATIN	3	5		1						2012-09-24
52	CA125		3	6		1						2012-10-21	36
52	ctDNA		3	6		1						2012-10-21						0	5881.01	5881.01	0	0
52	chemo	CARBOPLATIN	3	6		1						2012-10-22
52	chemo	DOXORUBICIN LIPOSOMAL (CA	3	6		1						2012-10-22
52	radiology	CT	3						M	PR		2012-11-16
52	CA125		3									2012-11-25	33
52	radiology	CT	3						M	PD		2013-02-17
52	CA125		3									2013-02-23	122
52	CA125		3									2013-03-03	155
52	chemo	PACLITAXEL	4	1		1						2013-03-04
52	chemo	PACLITAXEL	4	1		8						2013-03-11
57	CA125											2010-09-11	7712
57	CA125											2010-09-19	8309
57	chemo	CARBOPLATIN	1	1		1						2010-09-19
57	CA125											2010-10-10	5902
57	chemo	CARBOPLATIN	1	2		1						2010-10-10
57	CA125											2010-10-31	2274
57	CA125											2010-11-07	1516
57	chemo	CARBOPLATIN	1	3		1						2010-11-07
57	CA125											2010-11-21	946
57	CA125											2010-12-05	474
57	CA125											2010-12-12	404
57	chemo	CARBOPLATIN	1	4		1						2010-12-12
57	surgery	IDS										2011-01-07
57	CA125											2011-01-30	228
57	chemo	CARBOPLATIN	1	5		1						2011-01-30
57	chemo	PACLITAXEL	1	5		1						2011-01-30
57	CA125											2011-02-20	140
57	chemo	CARBOPLATIN	1	6		1						2011-02-20
57	chemo	PACLITAXEL	1	6		1						2011-02-20
57	CA125											2011-03-13	81
57	chemo	CARBOPLATIN	1	7		1						2011-03-13
57	chemo	PACLITAXEL	1	7		1						2011-03-13
57	radiology	CT					mid					2011-03-26
57	CA125											2011-04-03	39
57	chemo	CARBOPLATIN	1	8		1						2011-04-03
57	chemo	PACLITAXEL	1	8		1						2011-04-03
57	CA125											2011-04-24	26
57	chemo	CARBOPLATIN	1	9		1						2011-04-24
57	CA125											2011-05-15	18
57	CA125											2011-05-22	19
57	chemo	CARBOPLATIN	1	10		1						2011-05-22
57	radiology	CT					post					2011-06-12
57	CA125											2011-08-29	59
57	radiology	CT	2	1		1	pre	V1	E	BASELINE		2011-10-09
57	CA125		2									2011-10-15	222
57	CA125		2	1		1		V1				2011-10-23	300	BASELINE	NA		no matched ctDNA nadir
57	chemo	DOXORUBICIN LIPOSOMAL	2	1		1						2011-10-23
57	ctDNA		2	1		1		V1				2011-10-23		BASELINE	NA		undetectable at baseline	19.7628	6007.91	6027.67	0.0032787	0
57	CA125		2	2		1						2011-11-20	393
57	chemo	DOXORUBICIN LIPOSOMAL	2	2		1						2011-11-20
57	ctDNA		2	2		1						2011-11-20						39.5257	7015.81	7055.34	0.0056022	1
57	CA125		2	3		1						2011-12-18	280
57	chemo	DOXORUBICIN LIPOSOMAL	2	3		1						2011-12-18
57	ctDNA		2	3		1						2011-12-18						0	5256.92	5256.92	0	0
57	radiology	CT	2	2			mid		E	Non CR non PD		2012-01-08
57	CA125		2	4		1						2012-01-15	242
57	chemo	DOXORUBICIN LIPOSOMAL	2	4		1						2012-01-15
57	ctDNA		2	4		1						2012-01-15						19.7628	7173.91	7193.68	0.0027473	0
57	CA125		2	5		1						2012-02-12	230
57	chemo	DOXORUBICIN LIPOSOMAL	2	5		1						2012-02-12
57	ctDNA		2	5		1						2012-02-12						19.7628	4841.9	4861.66	0.004065	0
57	CA125		2	6		1						2012-03-11	335
57	chemo	DOXORUBICIN LIPOSOMAL	2	6		1						2012-03-11
57	ctDNA		2	6		1						2012-03-11						118.577	6640.32	6758.89	0.017544	1
57	radiology	CT	2				post		E	Non CR non PD		2012-03-31
57	CA125		2									2012-05-29	835
57	radiology	CT	2				fu		E	PD	radiological	2012-06-19
57	CA125		1									2012-07-17	1779
57	CA125		1									2012-10-15	2272
57	radiology	CT	3	1		1	pre	V2	M	PD/BASELINE		2012-10-26
57	CA125		3	1		1		V2				2012-11-04	2542	BASELINE	42
57	chemo	TOPOTECAN	3	1		1						2012-11-04
57	ctDNA		3	1		1		V2				2012-11-04		BASELINE		not reached		296.443	9545.45	9841.9	0.03012	1
57	CA125		3	1								2012-11-11	2024
57	chemo	TOPOTECAN	3	1		8						2012-11-11
57	CA125		3	2		1						2012-12-02	2086
57	chemo	TOPOTECAN	3	2		1						2012-12-02
57	ctDNA		3	2		1						2012-12-02						326.087	7361.66	7687.75	0.042416	1
57	chemo	TOPOTECAN	3	2		8						2012-12-09
57	CA125		3									2012-12-16	1616	1
57	radiology	CT	3				mid		M	SD		2012-12-25
57	CA125		3	3		1						2012-12-30	1896
57	chemo	TOPOTECAN	3	3		1						2012-12-30
57	ctDNA		3	3		1						2012-12-30						306.324	7203.56	7509.88	0.040789	1
57	chemo	TOPOTECAN	3	3		8						2013-01-06
57	CA125		3	4		1						2013-01-27	2217
57	chemo	TOPOTECAN	3	4		1						2013-01-27
57	ctDNA		3	4		1						2013-01-27						632.411	9970.36	10602.8	0.059646	1
57	chemo	TOPOTECAN	3	4		8						2013-02-03
57	CA125		3									2013-02-10	1668
57	CA125		3									2013-02-24	1948
57	radiology	CT	3						M	PD		2013-03-02
57	CA125		3	5								2013-03-03	1484
57	chemo	TOPOTECAN	3	5		1						2013-03-03
57	CA125		3									2013-03-10	1109
57	radiology	MRI	3									2013-03-11
57	CA125		3									2013-05-13	3914
57	CA125		3									2013-06-10	3813
63	radiology	CT					pre					2008-05-11
63	CA125											2008-05-25	2398
63	chemo	CARBOPLATIN	1	1		1						2008-06-08
63	CA125											2008-06-29	1862
63	chemo	CARBOPLATIN	1	2		1						2008-06-29
63	CA125											2008-07-20	424
63	chemo	CARBOPLATIN	1	3		1						2008-07-20
63	CA125											2008-08-10	125
63	chemo	CARBOPLATIN	1	4		1						2008-08-10
63	radiology	CT					pnps					2008-08-22
63	surgery	IDS										2008-09-16
63	CA125											2008-10-12	59
63	chemo	CARBOPLATIN	1	5		1						2008-10-12
63	chemo	PACLITAXEL	1	5		1						2008-10-12
63	CA125											2008-11-02	29
63	chemo	CARBOPLATIN	1	6		1						2008-11-02
63	chemo	PACLITAXEL	1	6		1						2008-11-02
63	CA125											2008-11-23	18
63	chemo	CARBOPLATIN	1	7		1						2008-11-23
63	chemo	PACLITAXEL	1	7		1						2008-11-23
63	CA125											2008-12-14	14
63	chemo	CARBOPLATIN	1	8		1						2008-12-14
63	chemo	PACLITAXEL	1	8		1						2008-12-14
63	radiology	CT										2008-12-27
63	CA125											2009-02-23	12
63	CA125											2009-05-25	84
63	radiology	CT					pre					2009-05-30
63	CA125											2009-06-06	122
63	CA125											2009-06-14	133
63	chemo	CISPLATIN	2	1		1						2009-06-14
63	chemo	EPIRUBICIN	2	1		1						2009-06-14
63	chemo	CAPECITABINE	2	1		1						2009-06-14
63	CA125											2009-07-05	66
63	chemo	CISPLATIN	2	2		1						2009-07-05
63	chemo	EPIRUBICIN	2	2		1						2009-07-05
63	chemo	CAPECITABINE	2	2		1						2009-07-05
63	CA125											2009-07-26	30
63	chemo	CISPLATIN	2	3		1						2009-07-26
63	chemo	EPIRUBICIN	2	3		1						2009-07-26
63	chemo	CAPECITABINE	2	3		1						2009-07-26
63	radiology	CT					mid					2009-08-08
63	CA125											2009-08-16	18
63	chemo	CISPLATIN	2	4		1						2009-08-16
63	chemo	EPIRUBICIN	2	4		1						2009-08-16
63	chemo	CAPECITABINE	2	4		1						2009-08-16
63	CA125											2009-09-06	17
63	chemo	CISPLATIN	2	5		1						2009-09-06
63	chemo	EPIRUBICIN	2	5		1						2009-09-06
63	chemo	CAPECITABINE	2	5		1						2009-09-06
63	CA125											2009-09-27	17
63	chemo	CISPLATIN	2	6		1						2009-09-27
63	chemo	EPIRUBICIN	2	6		1						2009-09-27
63	chemo	CAPECITABINE	2	6		1						2009-09-27
63	radiology	CT					post					2009-10-09
63	CA125											2009-10-17	15
63	CA125											2009-12-05	20
63	CA125											2010-01-02	62
63	CA125											2010-01-25	128
63	radiology	CT					pre					2010-02-02
63	CA125											2010-02-06	187
63	CA125											2010-02-14	188
63	chemo	DOXORUBICIN LIPOSOMAL	3	1		1						2010-02-14
63	CA125											2010-03-14	222
63	chemo	DOXORUBICIN LIPOSOMAL	3	2		1						2010-03-14
63	CA125											2010-04-11	185
63	CA125											2010-04-18	171
63	chemo	DOXORUBICIN LIPOSOMAL	3	3		1						2010-04-18
63	radiology	CT					mid					2010-05-02
63	CA125											2010-05-16	162
63	chemo	DOXORUBICIN LIPOSOMAL	3	4		1						2010-05-16
63	CA125											2010-06-13	167
63	chemo	DOXORUBICIN LIPOSOMAL	3	5		1						2010-06-13
63	CA125											2010-07-11	138
63	chemo	DOXORUBICIN LIPOSOMAL	3	6		1						2010-07-11
63	radiology	CT	3				post					2010-07-30
63	CA125											2010-08-08	162
63	chemo	DOXORUBICIN LIPOSOMAL	3	7		1						2010-08-08
63	CA125											2010-09-19	162
63	CA125											2010-09-26	130
63	CA125											2010-12-05	344
63	radiology	CT	4	1		1	pre	V	EX	PD/BASELINE		2010-12-18
63	CA125		4									2010-12-18	365
63	CA125		4	1		1		V				2010-12-19	393	BASELINE	NA		no matched ctDNA nadir
63	chemo	CARBOPLATIN	4	1		1						2010-12-19
63	ctDNA		4	1		1		V				2010-12-19		BASELINE	NA		not full set	1762.01	18935.9	20697.9	0.08513	1
63	CA125		4									2011-01-09	226
63	CA125		4	2		1						2011-01-16	176
63	chemo	CARBOPLATIN	4	2		1						2011-01-16
63	chemo	PACLITAXEL	4	2		1						2011-01-16
63	ctDNA		4	2		1						2011-01-16						85.8124	96733.4	96819.2	0.00088632	1
64	radiology	CT					pre					2008-12-26
64	CA125											2009-01-06	10287
64	CA125											2009-01-17	8157
64	chemo	CARBOPLATIN	1	1		1						2009-01-18
64	chemo	PACLITAXEL	1	1		1						2009-01-18
64	CA125											2009-02-08	6993
64	chemo	CARBOPLATIN	1	2		1						2009-02-08
64	chemo	PACLITAXEL	1	2		1						2009-02-08
64	CA125											2009-03-01	5846
64	chemo	CARBOPLATIN	1	3		1						2009-03-01
64	chemo	PACLITAXEL	1	3		1						2009-03-01
64	radiology	CT					pnps					2009-03-14
64	surgery	IDS										2009-03-30
64	CA125											2009-04-26	2400
64	chemo	CARBOPLATIN	1	4		1						2009-04-26
64	chemo	PACLITAXEL	1	4		1						2009-04-26
64	CA125											2009-05-17	1831
64	chemo	CARBOPLATIN	1	5		1						2009-05-17
64	chemo	PACLITAXEL	1	5		1						2009-05-17
64	CA125											2009-06-07	1496
64	chemo	CARBOPLATIN	1	6		1						2009-06-07
64	chemo	PACLITAXEL	1	6		1						2009-06-07
64	CA125											2009-06-28	1109
64	chemo	CARBOPLATIN	1	7		1						2009-06-28
64	chemo	PACLITAXEL	1	7		1						2009-06-28
64	radiology	CT					mid					2009-07-13
64	chemo	CARBOPLATIN	1	8		1						2009-07-19
64	chemo	PACLITAXEL	1	8		1						2009-07-19
64	CA125											2009-08-09	511
64	chemo	CARBOPLATIN	1	9		1						2009-08-09
64	chemo	PACLITAXEL	1	9		1						2009-08-09
64	radiology	CT					post					2009-08-24
64	CA125											2009-10-18	284
64	radiology	CT					fu					2009-11-23
64	CA125											2009-12-13	802
64	radiology	CT					pre					2010-01-05
64	CA125											2010-01-09	1533
64	CA125											2010-01-17	1757
64	chemo	CISPLATIN	2	1		1						2010-01-17
64	chemo	EPIRUBICIN	2	1		1						2010-01-17
64	chemo	CAPECITABINE	2	1		1						2010-01-17
64	CA125											2010-02-07	1265
64	chemo	CISPLATIN	2	2		1						2010-02-07
64	chemo	EPIRUBICIN	2	2		1						2010-02-07
64	chemo	CAPECITABINE	2	2		1						2010-02-07
64	CA125											2010-02-28	482
64	CA125											2010-03-07	382
64	chemo	CISPLATIN	2	3		1						2010-03-07
64	chemo	EPIRUBICIN	2	3		1						2010-03-07
64	chemo	CAPECITABINE	2	3		1						2010-03-07
64	radiology	CT					mid					2010-03-26
64	CA125											2010-03-28	266
64	CA125											2010-04-04	243
64	chemo	CISPLATIN	2	4		1						2010-04-04
64	chemo	EPIRUBICIN	2	4		1						2010-04-04
64	chemo	CAPECITABINE	2	4		1						2010-04-04
64	CA125											2010-04-25	174
64	CA125											2010-05-02	163
64	chemo	CISPLATIN	2	5		1						2010-05-02
64	chemo	EPIRUBICIN	2	5		1						2010-05-02
64	chemo	CAPECITABINE	2	5		1						2010-05-02
64	CA125											2010-05-23	119
64	chemo	CISPLATIN	2	6		1						2010-05-23
64	chemo	EPIRUBICIN	2	6		1						2010-05-23
64	chemo	CAPECITABINE	2	6		1						2010-05-23
64	radiology	CT					post					2010-06-06
64	CA125											2010-06-13	86
64	CA125											2010-07-31	284
64	CA125											2010-09-13	504
64	CA125											2010-10-24	1034
64	radiology	CT	3	1		1	pre	V1	M	BASELINE		2010-11-23
64	CA125		3									2010-11-23	1338
64	CA125		3									2010-12-11	1556
64	CA125		3	1		1		V1				2010-12-19	1575	BASELINE	NA		no matched ctDNA nadir
64	chemo	CARBOPLATIN	3	1		1						2010-12-19
64	chemo	PACLITAXEL	3	1		1						2010-12-19
64	ctDNA		3	1		1		V1				2010-12-19		BASELINE	NA		not full set	206.522	1500	1706.52	0.12102	1
64	CA125		3	2		1						2011-01-09	1518
64	chemo	CARBOPLATIN	3	2		1						2011-01-09
64	chemo	PACLITAXEL	3	2		1						2011-01-09
64	ctDNA		3	2		1						2011-01-09						101.449	2434.78	2536.23	0.04	1
64	CA125		3	3								2011-01-30	964
64	chemo	CARBOPLATIN	3	3		1						2011-01-30
64	chemo	PACLITAXEL	3	3		1						2011-01-30
64	radiology	CT	3				mid		M	SD		2011-02-15
64	CA125		3	4								2011-02-20	953
64	chemo	CARBOPLATIN	3	4		1						2011-02-20
64	chemo	PACLITAXEL	3	4		1						2011-02-20
64	CA125		3	5								2011-03-13	592
64	chemo	CARBOPLATIN	3	5		1						2011-03-13
64	chemo	PACLITAXEL	3	5		1						2011-03-13
64	CA125		3	6								2011-04-10	554
64	chemo	CARBOPLATIN	3	6		1						2011-04-10
64	chemo	PACLITAXEL	3	6		1						2011-04-10
64	radiology	CT	3				post		M	PR		2011-04-15
64	CA125		3									2011-05-07	481
64	CA125		3									2011-07-23	1803
64	radiology	CT	4				pre		M	PD	radiological	2011-08-15
64	CA125		4									2011-08-20	2592
64	chemo	DOXORUBICIN LIPOSOMAL	4	1		1						2011-08-28
64	CA125		4									2011-09-25	4139
64	chemo	DOXORUBICIN LIPOSOMAL	4	2		1						2011-09-25
64	radiology	CT	4				mid/post			pd		2011-10-21
64	CA125		4									2011-10-23	3422
64	CA125		4									2011-11-06	2439
64	radiology	CT	4				f/u			pd		2011-12-16
64	ctDNA		4			fu						2011-12-16						608.696	3043.48	3652.17	0.16667	1
64	CA125		4			fu						2011-12-24	3311
64	CA125		4									2012-02-19	3382
64	CA125		4									2012-03-12	4810
64	radiology	CT					pre					2012-03-20
64	chemo	PACLITAXEL	5	1		1						2012-04-01
64	chemo	PACLITAXEL	5	1		8						2012-04-08
64	chemo	PACLITAXEL	5	1		15						2012-04-15
64	CA125											2012-05-06	5157
64	chemo	PACLITAXEL	5	2		1						2012-05-07
64	chemo	PACLITAXEL	5	2		8						2012-05-13
64	radiology	CT					mid/post			pd	radiological	2012-05-20
64	chemo	PACLITAXEL	5	2		15						2012-05-20
64	CA125											2012-06-03	4694
64	CA125											2012-06-17	5098
64	chemo	CARBOPLATIN	6	1		1						2012-06-17
64	chemo	GEMCITABINE	6	1		1						2012-06-17
64	chemo	GEMCITABINE	6	1		8						2012-06-24
64	CA125											2012-07-08	4278
64	CA125											2012-07-15	3993
64	CA125											2012-08-05	2599
64	CA125											2012-08-26	2756
64	CA125											2012-09-16	2679
64	CA125											2012-10-07	3175
64	CA125											2012-11-26	5139
64	CA125											2012-12-24	9962
65	radiology	CT	1	1	-3	1	pre	V1	M	BASELINE		2010-11-28
65	CA125		1									2010-11-28	1865
65	radiology	US					na					2010-11-30
65	CA125		1									2010-11-30	1976
65	procedures	pleural aspiration of 200 ml fluid										2010-11-30
65	CA125		1									2010-12-25	1999
65	CA125		1	1	-3	1		V1				2010-12-26	2276	BASELINE		not reached
65	chemo	CARBOPLATIN	1	1	-3	1						2010-12-26
65	chemo	PACLITAXEL	1	1	-3	1						2010-12-26
65	ctDNA		1	1	-3	1		V1				2010-12-26		BASELINE	42			6708.07	19710.1	26418.2	0.25392	1
65	CA125		1	2	-2	1						2011-01-16	628
65	chemo	CARBOPLATIN	1	2	-2	1						2011-01-16
65	chemo	PACLITAXEL	1	2	-2	1						2011-01-16
65	ctDNA		1	2	-2	1						2011-01-16						138.34	4130.43	4268.77	0.032407	1
65	CA125		1	3	-1	1						2011-02-06	125
65	chemo	CARBOPLATIN	1	3	-1	1						2011-02-06
65	chemo	PACLITAXEL	1	3	-1	1						2011-02-06
65	ctDNA		1	3	-1	1						2011-02-06		1				0	2845.85	2845.85	0	0
65	radiology	CT	1	3	-1	1	pnps		M	SD		2011-02-19
65	surgery	IDS	1			1				CENSOR FOR PFS		2011-03-07
65	CA125		1	4	1							2011-04-10	20
65	chemo	CARBOPLATIN	1	4	1	1						2011-04-10
65	chemo	PACLITAXEL	1	4	1	1						2011-04-10
65	CA125		1	5	2							2011-05-01	17
65	chemo	CARBOPLATIN	1	5	2	1						2011-05-01
65	chemo	PACLITAXEL	1	5	2	1						2011-05-01
65	CA125		1	6	3	1						2011-05-22	15
65	chemo	CARBOPLATIN	1	6	3	1						2011-05-22
65	chemo	PACLITAXEL	1	6	3	1						2011-05-22
65	ctDNA		1	6	3	1						2011-05-22						19.7628	4150.2	4169.96	0.0047393	0
65	radiology	CT	1	6	3	1	post		NED	CR		2011-06-11
65	CA125		1	6	3	post						2011-06-12	14
65	ctDNA		1	6	3	post						2011-06-12						0	6225.3	6225.3	0	0
65	CA125		1									2011-08-01	11
65	CA125		1									2011-10-30	11
65	CA125		1									2012-01-29	11
65	CA125		1									2012-04-29	11
65	CA125		1									2012-07-29	14
65	CA125		1									2012-10-29	22
65	CA125		1									2013-01-27	871
65	radiology	CT	1				post/pre		RNR	PD	radiological	2013-02-23
65	CA125		1									2013-02-23	2361
68	surgery	primary surgery										2006-12-10
68	CA125											2006-12-23	402
68	CA125											2007-01-21	44
68	chemo	CARBOPLATIN	1	1		1						2007-01-21
68	chemo	PACLITAXEL	1	1		1						2007-01-21
68	CA125											2007-02-11	14
68	chemo	CARBOPLATIN	1	2		1						2007-02-11
68	chemo	PACLITAXEL	1	2		1						2007-02-11
68	CA125											2007-03-04	13
68	chemo	CARBOPLATIN	1	3		1						2007-03-04
68	chemo	PACLITAXEL	1	3		1						2007-03-04
68	CA125											2007-03-25	10
68	chemo	CARBOPLATIN	1	4		1						2007-03-25
68	chemo	PACLITAXEL	1	4		1						2007-03-25
68	CA125											2007-04-01	9
68	CA125											2007-04-08	10
68	chemo	CARBOPLATIN	1	5		1						2007-04-08
68	chemo	PACLITAXEL	1	5		1						2007-04-08
68	CA125											2007-04-29	10
68	chemo	CARBOPLATIN	1	6		1						2007-04-29
68	chemo	PACLITAXEL	1	6		1						2007-04-29
68	CA125											2007-05-26	7
68	CA125											2007-07-14	7
68	CA125											2007-10-20	9
68	CA125											2008-01-22	13
68	CA125											2008-05-17	9
68	CA125											2008-08-16	14
68	CA125											2008-11-15	20
68	CA125											2009-01-03	28
68	CA125											2009-01-17	32
68	chemo	CARBOPLATIN	2	1		1						2009-01-18
68	CA125											2009-02-08	27
68	CA125											2009-02-15	22
68	CA125											2009-02-22	18
68	chemo	CARBOPLATIN	2	2		1						2009-02-22
68	CA125											2009-03-15	15
68	chemo	CARBOPLATIN	2	3		1						2009-03-15
68	CA125											2009-04-05	12
68	CA125											2009-04-12	11
68	CA125											2009-04-26	10
68	chemo	CARBOPLATIN	2	4		1						2009-04-26
68	CA125											2009-05-17	12
68	chemo	CARBOPLATIN	2	5		1						2009-05-17
68	CA125											2009-06-07	9
68	CA125											2009-06-14	10
68	CA125											2009-09-13	12
68	CA125											2009-11-21	16
68	CA125											2010-01-17	23
68	CA125											2010-02-28	32
68	CA125											2010-03-13	33
68	CA125											2010-03-21	37
68	chemo	DOXORUBICIN LIPOSOMAL	3	1		1						2010-03-21
68	CA125											2010-04-12	48
68	CA125											2010-04-18	46
68	chemo	DOXORUBICIN LIPOSOMAL	3	2		1						2010-04-18
68	CA125											2010-05-16	45
68	chemo	DOXORUBICIN LIPOSOMAL	3	3		1						2010-05-16
68	CA125											2010-06-13	41
68	chemo	DOXORUBICIN LIPOSOMAL	3	4		1						2010-06-13
68	CA125											2010-07-11	38
68	CA125											2010-08-09	35
68	CA125											2010-10-12	42
68	CA125											2010-11-23	103
68	CA125											2010-12-04	159
68	radiology	CT	4	1		1	f/u/pre	V1	M	PD/BASELINE		2011-01-08
68	CA125		4									2011-01-08	593
68	radiology	US	4				na					2011-01-09
68	CA125		4	1		1		V1				2011-01-09	561	BASELINE	NA		no matched ctDNA nadir
68	ctDNA		4	1		1		V1				2011-01-09		BASELINE	NA		not full set	5237.15	20197.6	25434.8	0.20591	1
68	procedures	ascitic drain	4									2011-01-09
68	radiology	PET-CT	4				pre		M	SD		2011-01-15
68	radiology	US	4				na					2011-01-16
68	procedures	ascitic drain	4									2011-01-16
68	chemo	CISPLATIN	4	1		1						2011-01-17
68	CA125		4									2011-01-30	576
68	radiology	PET-CT	4				pre-2		M	SD		2011-02-04
68	CA125		4	2		1						2011-02-04	550
68	ctDNA		4	2		1						2011-02-04						5319.69	21176.5	26496.2	0.20077	1
68	chemo	CISPLATIN	4	2		1						2011-02-06
68	radiology	PET-CT	4				pre-3		M	SD		2011-02-25
68	CA125		4	3		1						2011-02-25	196
68	ctDNA		4	3		1						2011-02-25						971.867	12327.4	13299.2	0.073077	1
68	CA125		4									2011-02-27	150
68	CA125		4									2011-03-06	109
68	chemo	CISPLATIN	4	3		-7						2011-03-06
68	chemo	CISPLATIN	4	3		1						2011-03-13
68	CA125		4									2011-04-03	49
68	CA125		4									2011-04-10	43
68	radiology	PET-CT	4				mid		M	PR		2011-04-17
68	CA125		4	4								2011-04-17	47
68	chemo	CISPLATIN	4	4		1						2011-04-18
68	CA125		4	5								2011-05-08	77
68	chemo	CISPLATIN	4	5		1						2011-05-09
68	CA125		4	6		1						2011-05-29	67
68	ctDNA		4	6		1						2011-05-29						59.2885	8537.55	8596.84	0.0068966	1
68	CA125		4									2011-06-05	60
68	CA125		4									2011-06-12	59
68	chemo	CISPLATIN	4	6		1						2011-06-13
68	radiology	PET-CT	4	6		1	post		M	PR		2011-06-17
68	CA125		4									2011-08-14	259
68	CA125		5			pre						2011-08-27	297
68	ctDNA		5			pre						2011-08-27						3063.24	8063.24	11126.5	0.27531	1
68	procedures	biopsy	4									2011-08-27
68	CA125		5									2011-09-04	362
68	radiology	CT	5	1		1	pre	V2	M	PD/BASELINE	radiological	2011-09-12
68	CA125		5	1		1		V2				2011-10-02	498	BASELINE	28
68	chemo	PACLITAXEL	5	1		1						2011-10-02
68	ctDNA		5	1		1		V2				2011-10-02		BASELINE	28			6541.5	11521.7	18063.2	0.36214	1
68	CA125		5	1								2011-10-09	486
68	chemo	PACLITAXEL	5	1		8						2011-10-09
68	CA125		5	1								2011-10-16	421
68	chemo	PACLITAXEL	5	1		15						2011-10-16
68	CA125		5	2		1						2011-10-30	413	1
68	chemo	PACLITAXEL	5	2		1						2011-10-30
68	ctDNA		5	2		1						2011-10-30		1				6482.21	13083	19565.2	0.33131	1
68	chemo	PACLITAXEL	5	2		8						2011-11-06
68	chemo	PACLITAXEL	5	2		15						2011-11-13
68	radiology	CT	5	2			mid/post/pre		M	PD	radiological	2011-11-25
68	radiology	CT	6	2			mid/post/pre	V3	M	PD/BASELINE	radiological	2011-11-25
68	CA125		6	2		post		V3				2011-11-27	501
68	ctDNA		6	2		post		V3				2011-11-27						10256.9	21462.5	31719.4	0.32336	1
68	RT	RT - umbilicus	6									2011-12-05
68	RT	RT - umbilicus	6									2011-12-06
68	RT	RT - umbilicus	6									2011-12-09
68	RT	RT - umbilicus	6									2011-12-10
68	RT	RT - umbilicus	6									2011-12-11
68	CA125		6	1		1						2012-01-01	881	BASELINE	NA		no matched ctDNA nadir
68	ctDNA		6	1		1						2012-01-01		BASELINE	NA		radiotherapy	18300.4	19683.8	37984.2	0.48179	1
68	chemo	CISPLATIN	6	1		1						2012-01-02
68	CA125		6	2		1						2012-01-22	978
68	ctDNA		6	2		1						2012-01-22						12905.1	16087	28992.1	0.44513	1
68	chemo	CISPLATIN	6	2		1						2012-01-23
68	CA125		6	2		post						2012-02-12	1155
68	ctDNA		6	2		post						2012-02-12						4011.86	12391.3	16403.2	0.24458	1
68	radiology	CT	6	2			mid/post		M	PD	radiological	2012-02-28
70	CA125											2007-04-13	456
70	CA125											2007-05-19	500
70	chemo	CARBOPLATIN	1	1		1						2007-05-20
70	chemo	PACLITAXEL	1	1		1						2007-05-20
70	CA125											2007-06-09	159
70	chemo	CARBOPLATIN	1	2		1						2007-06-10
70	chemo	PACLITAXEL	1	2		1						2007-06-10
70	CA125											2007-07-01	57
70	chemo	CARBOPLATIN	1	3		1						2007-07-01
70	chemo	PACLITAXEL	1	3		1						2007-07-01
70	CA125											2007-07-22	37
70	chemo	CARBOPLATIN	1	4		1						2007-07-22
70	chemo	PACLITAXEL	1	4		1						2007-07-22
70	surgery	IDS										2007-08-20
70	CA125											2007-09-16	13
70	chemo	CARBOPLATIN	1	5		1						2007-09-16
70	chemo	PACLITAXEL	1	5		1						2007-09-16
70	CA125											2007-10-07	9
70	chemo	CARBOPLATIN	1	6		1						2007-10-07
70	CA125											2007-10-28	7
70	chemo	CARBOPLATIN	1	7		1						2007-10-28
70	CA125											2007-11-18	6
70	chemo	CARBOPLATIN	1	8		1						2007-11-18
70	CA125											2008-02-01	6
70	CA125											2008-04-06	8
70	CA125											2008-05-13	9
70	CA125											2008-06-21	10
70	CA125											2008-08-03	25
70	CA125											2008-08-16	27
70	chemo	CARBOPLATIN	2	1		1						2008-08-17
70	chemo	GEMCITABINE	2	1		1						2008-08-17
70	CA125											2008-08-23	22
70	chemo	GEMCITABINE	2	1		8						2008-08-24
70	CA125											2008-09-05	12
70	chemo	CARBOPLATIN	2	2		1						2008-09-08
70	chemo	GEMCITABINE	2	2		1						2008-09-08
70	chemo	GEMCITABINE	2	2		8						2008-09-14
70	CA125											2008-09-28	11
70	chemo	CARBOPLATIN	2	3		1						2008-09-28
70	CA125											2008-10-05	9
70	CA125											2008-10-19	8
70	chemo	CARBOPLATIN	2	4		1						2008-10-19
70	CA125											2008-11-09	7
70	CA125											2008-11-16	7
70	CA125											2008-11-23	8
70	chemo	CARBOPLATIN	2	5		1						2008-11-23
70	CA125											2008-12-14	7
70	chemo	CARBOPLATIN	2	6		1						2008-12-14
70	CA125											2009-01-04	7
70	chemo	CARBOPLATIN	2	7		1						2009-01-04
70	CA125											2009-01-26	8
70	chemo	CARBOPLATIN	2	8		1						2009-01-26
70	CA125											2009-05-01	11
70	CA125											2009-06-28	26
70	CA125											2009-09-04	47
70	chemo	DOXORUBICIN LIPOSOMAL	3	1		1						2009-09-27
70	CA125											2009-10-13	72
70	CA125											2009-10-25	45
70	chemo	DOXORUBICIN LIPOSOMAL	3	2		1						2009-10-25
70	CA125											2009-11-16	35
70	CA125											2009-11-22	33
70	chemo	DOXORUBICIN LIPOSOMAL	3	3		1						2009-11-22
70	CA125											2009-12-20	29
70	CA125											2010-01-03	28
70	chemo	DOXORUBICIN LIPOSOMAL	3	4		1						2010-01-03
70	CA125											2010-01-31	32
70	chemo	DOXORUBICIN LIPOSOMAL	3	5		1						2010-01-31
70	CA125											2010-02-28	35
70	chemo	DOXORUBICIN LIPOSOMAL	3	6		1						2010-02-28
70	CA125											2010-03-28	35
70	chemo	DOXORUBICIN LIPOSOMAL	3	7		1						2010-03-28
70	CA125											2010-04-25	45
70	chemo	DOXORUBICIN LIPOSOMAL	3	8		1						2010-04-25
70	CA125											2010-05-16	45
70	CA125											2010-07-10	57
70	CA125											2010-09-19	81
70	CA125											2010-12-20	107
70	radiology	CT	4				pre					2011-01-03
70	radiology	PET-CT	4	1		1	pre	V1	M	BASELINE		2011-01-25
70	CA125		4									2011-01-25	168
70	radiology	PET-CT	4				pre					2011-01-28
70	CA125		4	1		1		V1				2011-01-28	153	BASELINE	NA		no matched ctDNA nadir
70	ctDNA		4	1		1		V1				2011-01-28		BASELINE	NA		not full set	1353.75	6037.55	7391.3	0.18316	1
70	chemo	CISPLATIN	4	1		1						2011-01-30
70	radiology	PET-CT	4				post-1					2011-02-15
70	CA125		4	2		1						2011-02-15	102
70	ctDNA		4	2		1						2011-02-15						158.103	4189.72	4347.83	0.036364	1
70	chemo	CISPLATIN	4	2		1						2011-02-20
70	radiology	PET-CT	4				post-2		M	SD		2011-03-11
70	CA125		4	3		1						2011-03-11	63
70	ctDNA		4	3		1						2011-03-11						98.8142	3853.75	3952.57	0.025	1
70	chemo	CISPLATIN	4	3		1						2011-03-13
70	radiology	CT	4				mid		M	SD		2011-04-01
70	CA125		4	4		1						2011-04-01	41
70	ctDNA		4	4		1						2011-04-01						39.5257	2628.46	2667.98	0.014815	1
70	chemo	CISPLATIN	4	4		1						2011-04-04
70	CA125		4	5								2011-04-24	38
70	chemo	CISPLATIN	4	5		1						2011-04-25
70	CA125		4	6								2011-05-15	31
70	chemo	CISPLATIN	4	6		1						2011-05-16
70	radiology	PET-CT	4				post		M	SD		2011-06-17
70	CA125		4									2011-06-17	57
70	CA125		4									2011-08-02	218
70	radiology	CT	5	1		1	fu		M	PD/BASELINE	radiological	2011-08-06
70	CA125		5									2011-08-21	311	BASELINE
70	radiology	PET-CT	5				pre					2011-08-27
70	chemo	CARBOPLATIN	5	1		1						2011-08-28
70	chemo	DOXORUBICIN LIPOSOMAL	5	1		1						2011-08-28
70	CA125		5	2		1						2011-09-25	336
70	chemo	CARBOPLATIN	5	2		1						2011-09-25
70	chemo	DOXORUBICIN LIPOSOMAL	5	2		1						2011-09-25
70	ctDNA		5	2		1						2011-09-25						395.257	6897.23	7292.49	0.054201	1
70	CA125		5	3		1						2011-10-23	228
70	chemo	CARBOPLATIN	5	3		1						2011-10-23
70	chemo	DOXORUBICIN LIPOSOMAL	5	3		1						2011-10-23
70	ctDNA		5	3		1						2011-10-23						177.866	5988.14	6166.01	0.028846	1
70	radiology	CT	5				mid		M	SD		2011-11-11
70	CA125		5	4		1						2011-11-20	196
70	chemo	CARBOPLATIN	5	4		1						2011-11-20
70	chemo	DOXORUBICIN LIPOSOMAL	5	4		1						2011-11-20
70	ctDNA		5	4		1						2011-11-20						177.866	4347.83	4525.69	0.039301	1
70	CA125		5	5		1						2011-12-18	179
70	chemo	CARBOPLATIN	5	5		1						2011-12-18
70	chemo	DOXORUBICIN LIPOSOMAL	5	5		1						2011-12-18
70	ctDNA		5	5		1						2011-12-18						276.68	3932.81	4209.49	0.065728	1
70	CA125		5	6		1						2012-01-15	245
70	chemo	CARBOPLATIN	5	6		1						2012-01-15
70	chemo	DOXORUBICIN LIPOSOMAL	5	6		1						2012-01-15
70	ctDNA		5	6		1						2012-01-15						335.968	5553.36	5889.33	0.057047	1
70	radiology	PET-CT	5				post		M	SD		2012-01-31
70	radiology	CT	5				pre		M	PD	radiological	2012-04-03
70	radiology	CT	6	1		1	pre	V2	M	PD/BASELINE		2012-04-03
70	CA125		6	1		1		V2				2012-04-08	995	BASELINE	84
70	chemo	PACLITAXEL	6	1		1						2012-04-15
70	ctDNA		6	1		1		V2				2012-04-15		BASELINE	28			4505.93	6482.21	10988.1	0.41007	1
70	CA125		6	1		8						2012-04-22	1181
70	chemo	PACLITAXEL	6	1		8						2012-04-22
70	ctDNA		6	1		8						2012-04-22						1778.66	9683.79	11462.5	0.15517	1
70	CA125		6									2012-04-23	1044
70	CA125		6									2012-04-26	957
70	CA125		6									2012-05-07	550
70	CA125		6	2		1						2012-05-13	395
70	chemo	PACLITAXEL	6	2		1						2012-05-13
70	ctDNA		6	2		1						2012-05-13		1				889.328	12905.1	13794.5	0.06447	1
70	CA125		6	2								2012-05-20	335
70	chemo	PACLITAXEL	6	2		8						2012-05-20
70	chemo	PACLITAXEL	6	2		15						2012-05-27
70	radiology	CT	6				mid		M	PD		2012-06-01
70	CA125		6	3		1						2012-06-10	242
70	chemo	PACLITAXEL	6	3		1						2012-06-10
70	ctDNA		6	3		1						2012-06-10						474.308	5415.02	5889.33	0.080537	1
70	chemo	PACLITAXEL	6	3		8						2012-06-17
70	chemo	PACLITAXEL	6	3		15						2012-06-24
70	procedures	ureteric stent	6									2012-06-29
70	CA125		6	4		1						2012-07-08	140	1
70	chemo	PACLITAXEL	6	4		1						2012-07-08
70	ctDNA		6	4		1						2012-07-08						1007.91	17648.2	18656.1	0.054025	1
70	chemo	PACLITAXEL	6	4		8						2012-07-15
70	chemo	PACLITAXEL	6	4		15						2012-07-22
70	CA125		6	5		1						2012-08-05	151
70	chemo	PACLITAXEL	6	5		1						2012-08-05
70	ctDNA		6	5		1						2012-08-05						2667.98	27391.3	30059.3	0.088757	1
70	chemo	PACLITAXEL	6	5		8						2012-08-12
70	chemo	PACLITAXEL	6	5		15						2012-08-19
70	CA125		6	6		1						2012-09-02	237
70	chemo	PACLITAXEL	6	6		1						2012-09-02
70	ctDNA		6	6		1						2012-09-02						2964.43	16383.4	19347.8	0.15322	1
70	CA125		6	6								2012-09-09	249
70	RT	chest	6	6								2012-09-15
70	radiology	CT	6	6					M	PD	radiological	2012-09-21
70	CA125		6	6		post						2012-09-23	434
70	ctDNA		6	6		post						2012-09-23						14249	19841.9	34090.9	0.41797	1
70	CA125		6									2012-09-30	537
70	CA125		6									2012-10-14	554
70	radiology	US	6									2012-10-16
70	CA125		6									2012-10-28	997
70	radiology	CT	6						M	PD		2012-11-12
70	CA125		6			fu						2012-12-02	1918
70	ctDNA		6			fu						2012-12-02						113636	80533.6	194170	0.58524	1
72	radiology	US										2011-01-30
72	procedures	ascitic drainage	1									2011-01-31
72	radiology	CT	1	1	-6	1	pre	V	M	BASELINE		2011-02-01
72	procedures	US biopsy	1									2011-02-20
72	CA125		1	1	-6	1		V				2011-02-26	3543	BASELINE	NA		not full set
72	ctDNA		1	1	-6	1		V				2011-02-26		BASELINE	21			39.5257	25467.7	25507.2	0.0015496	1
72	CA125		1									2011-03-06	3831
72	chemo	CARBOPLATIN	1	1	-6	1						2011-03-06
72	CA125		1	2	-5	1						2011-03-27	1436
72	chemo	CARBOPLATIN	1	2	-5	1						2011-03-27
72	ctDNA		1	2	-5	1						2011-03-27		1				0	4387.35	4387.35	0	0
72	CA125		1	3	-4	1						2011-04-17	104
72	ctDNA		1	3	-4	1						2011-04-17						0	5770.75	5770.75	0	0
72	radiology	CT	1				mid		M	PR		2011-04-23
72	CA125		1									2011-04-23	70
72	chemo	CARBOPLATIN	1	3	-4	1						2011-04-24
72	CA125		1									2011-06-05	20
72	surgery	aortic valve replacement	1									2011-06-14
72	CA125		1	4	-3							2011-07-03	142
72	chemo	CARBOPLATIN	1	4	-3	1						2011-07-03
72	CA125		1	5	-2	1						2011-07-24	32
72	ctDNA		1	5	-2	1						2011-07-24						0	8675.89	8675.89	0	0
72	CA125		1									2011-07-31	29
72	chemo	CARBOPLATIN	1	5	-2	1						2011-07-31
72	CA125		1	6	-1							2011-08-21	18
72	chemo	CARBOPLATIN	1	6	-1	1						2011-08-21
72	radiology	CT	1				pnps		M	PR		2011-08-27
72	surgery	IDS	1			1						2011-09-12
72	CA125		1									2011-10-01	18
72	CA125		1	7	1	1						2011-10-02	15
72	chemo	CARBOPLATIN	1	7	1	1						2011-10-02
72	ctDNA		1	7	1	1						2011-10-02						0	4367.59	4367.59	0	0
72	CA125		1	8	2	1						2011-10-23	9
72	ctDNA		1	8	2	1						2011-10-23						0	4189.72	4189.72	0	0
72	CA125		1									2011-10-30	8
72	chemo	CARBOPLATIN	1	8	2	1						2011-10-30
72	radiology	CT	1				post		RNR	PR		2011-11-27
72	CA125		1									2012-02-17	87
72	radiology	CT	1				fu		RNR	PD	radiological	2012-03-18
72	radiology	CT	1				fu			pd		2012-06-09
72	CA125		1									2012-07-28	3147
72	CA125		1									2012-08-19	850
72	CA125		1									2012-08-26	388
72	CA125		1									2012-09-16	87
72	CA125		1									2012-10-07	34
72	CA125		1									2012-10-28	21
72	CA125		1									2012-11-04	23
72	CA125		1									2012-11-25	19
72	CA125		1									2012-12-03	20
72	CA125		1									2012-12-23	23
72	CA125		1									2013-02-23	494
73	radiology	CT	1	1		1	pre	V	M	BASELINE		2011-01-03
73	CA125		1									2011-01-29	828
73	CA125		1	1		1		V				2011-02-05	964	BASELINE	146
73	ctDNA		1	1		1		V				2011-02-05		BASELINE	41			93.7766	13972.7	14066.5	0.0066667	1
73	radiology	US	1						M			2011-02-06
73	procedures	ascitic drain	1									2011-02-06
73	chemo	CARBOPLATIN	1	1		1						2011-02-07
73	CA125		1	2		1						2011-02-27	460
73	chemo	CARBOPLATIN	1	2		1						2011-02-27
73	ctDNA		1	2		1						2011-02-27						31.9693	5153.45	5185.42	0.0061652	1
73	CA125		1	3		1						2011-03-20	335
73	chemo	CARBOPLATIN	1	3		1						2011-03-20
73	ctDNA		1	3		1						2011-03-20		1				0	3213.98	3213.98	0	0
73	radiology	CT	1				mid		M	SD		2011-04-03
73	CA125		1	4								2011-04-10	148
73	chemo	CARBOPLATIN	1	4		1						2011-04-10
73	CA125		1	5								2011-05-01	64
73	chemo	CARBOPLATIN	1	5		1						2011-05-01
73	CA125		1	6		1						2011-05-22	35
73	chemo	CARBOPLATIN	1	6		1						2011-05-22
73	ctDNA		1	6		1						2011-05-22						8.5251	4927.54	4936.06	0.0017271	0
73	radiology	CT	1				mid		M	PR		2011-06-10
73	CA125		1	7								2011-06-12	20
73	chemo	CARBOPLATIN	1	7		1						2011-06-12
73	CA125		1	8								2011-07-03	17	1
73	chemo	CARBOPLATIN	1	8		1						2011-07-03
73	radiology	CT	1				post		M	PR		2011-07-26
73	CA125		1									2011-09-24	10
73	CA125		1									2011-12-24	14
73	CA125		1									2012-03-24	246
73	radiology	CT	2	1		1	fu/pre	V	E	PD/BASELINE	radiological	2012-04-16
73	CA125		2									2012-05-05	347
73	CA125		2	1		1		V				2012-05-13	351	BASELINE	NA		no matched ctDNA nadir
73	chemo	CARBOPLATIN	2	1		1						2012-05-13
73	ctDNA		2	1		1		V				2012-05-13		BASELINE	NA		undetectable at baseline	0	6457.8	6457.8	0	0
73	CA125		2	2		1						2012-06-03	309
73	chemo	CARBOPLATIN	2	2		1						2012-06-03
73	ctDNA		2	2		1						2012-06-03						12.7877	4731.46	4744.25	0.0026954	0
73	CA125		2	3		1						2012-06-24	144
73	chemo	CARBOPLATIN	2	3		1						2012-06-24
73	ctDNA		2	3		1						2012-06-24						12.7877	5396.42	5409.21	0.0023641	0
73	CA125		2	4		1						2012-07-22	43
73	chemo	CARBOPLATIN	2	4		1						2012-07-22
73	ctDNA		2	4		1						2012-07-22						0	6317.14	6317.14	0	0
73	radiology	CT	2						E	non CR non PD		2012-08-03
73	CA125		2	5		1						2012-08-12	25
73	chemo	CARBOPLATIN	2	5		1						2012-08-12
73	ctDNA		2	5		1						2012-08-12						12.7877	4207.16	4219.95	0.0030303	0
73	CA125		2	6		1						2012-09-16	16
73	chemo	CARBOPLATIN	2	6		1						2012-09-16
73	ctDNA		2	6		1						2012-09-16						25.5754	4475.7	4501.28	0.0056818	1
73	radiology	CT	2						E	non CR non PD		2012-10-02
73	CA125		2									2013-01-05	14
73	radiology	CT	2						E	PD	radiological	2013-10-11
74	CA125											2011-01-22	237
74	procedures	biopsy										2011-01-26
74	radiology	CT	1	1	-6	1	pre	V	M	BASELINE		2011-01-31
74	CA125		1									2011-02-12	244
74	CA125		1	1	-6	1		V				2011-02-14	186	BASELINE	NA		no matched ctDNA nadir
74	chemo	CARBOPLATIN	1	1	-6	1						2011-02-14
74	chemo	PACLITAXEL	1	1	-6	1						2011-02-14
74	ctDNA		1	1	-6	1		V				2011-02-14		BASELINE	NA		not full set	226.843	6502.84	6729.68	0.033708	1
74	radiology	CT	1				post-1		M	SD		2011-02-26
74	radiology	us	1									2011-02-26
74	radiology	CT	1				post-1		M	SD		2011-03-02
74	radiology	US	1									2011-03-02
74	procedures	chest tap	1									2011-03-02
74	radiology	US	1									2011-03-11
74	chemo	CARBOPLATIN	1	2	-5	1						2011-03-14
74	chemo	PACLITAXEL	1	2	-5	1						2011-03-14
74	CA125		1									2011-03-26	22
74	CA125		1	3	-4							2011-03-29	21
74	chemo	CARBOPLATIN	1	3	-4	1						2011-04-05
74	chemo	PACLITAXEL	1	3	-4	1						2011-04-05
74	radiology	CT	1				mid		M	SD		2011-04-09
74	CA125		1	4	-3							2011-04-22	10
74	chemo	CARBOPLATIN	1	4	-3	1						2011-04-26
74	chemo	PACLITAXEL	1	4	-3	1						2011-04-26
74	CA125		1	5	-2							2011-05-15	12
74	chemo	CARBOPLATIN	1	5	-2	1						2011-05-15
74	chemo	PACLITAXEL	1	5	-2	1						2011-05-15
74	CA125		1	6	-1	1						2011-06-12	7
74	chemo	CARBOPLATIN	1	6	-1	1						2011-06-12
74	chemo	PACLITAXEL	1	6	-1	1						2011-06-12
74	ctDNA		1	6	-1	1						2011-06-12						0	2381.85	2381.85	0	0
74	radiology	CT	1				pnps		R	SD		2011-06-18
74	surgery	IDS				1						2011-06-28
74	CA125		1									2011-07-24	6
74	CA125		1	7	1							2011-07-31	4
74	chemo	CARBOPLATIN	1	7	1	1						2011-07-31
74	radiology	CT	1				pspc		NED	BASELINE		2011-08-05
74	CA125		1									2011-08-21	4
74	CA125		1	8	2							2011-08-28	4
74	chemo	CARBOPLATIN	1	8	2	1						2011-08-28
74	CA125		1	9	3							2011-09-18	4
74	chemo	CARBOPLATIN	1	9	3	1						2011-09-18
74	radiology	CT	1				post		NED	CR		2011-10-14
74	CA125		1									2011-11-12	4
74	CA125		1									2011-12-24	3
74	CA125		1									2012-06-23	4
74	CA125		1									2012-11-17	61
74	radiology	CT	1						RNR	PD	radiological	2012-12-12
74	CA125		1									2013-01-27	60
75	CA125											2002-07-14	24
75	CA125											2011-01-23	190
75	CA125											2011-01-24	141
75	radiology	CT	1	1	-3	1	pre	V	M	BASELINE		2011-01-25
75	CA125		1									2011-02-12	126
75	CA125		1	1	-3	1		V				2011-02-14	112	BASELINE	NA		no matched ctDNA nadir
75	chemo	CARBOPLATIN	1	1	-3	1						2011-02-14
75	chemo	PACLITAXEL	1	1	-3	1						2011-02-14
75	ctDNA		1	1	-3	1		V				2011-02-14		BASELINE	NA		undetectable at baseline	0	6708.07	6708.07	0	0
75	radiology		1				pre					2011-02-19
75	CA125		1	2	-2	1						2011-03-06	128
75	chemo	CARBOPLATIN	1	2	-2	1						2011-03-06
75	chemo	PACLITAXEL	1	2	-2	1						2011-03-06
75	ctDNA		1	2	-2	1						2011-03-06						0	5051.76	5051.76	0	0
75	CA125		1	3	-1	1						2011-03-27	66
75	chemo	CARBOPLATIN	1	3	-1	1						2011-03-27
75	chemo	PACLITAXEL	1	3	-1	1						2011-03-27
75	ctDNA		1	3	-1	1						2011-03-27						0	11325.1	11325.1	0	0
75	radiology	CT	1				mid		M	PR		2011-04-02
75	surgery	IDS	1			1						2011-04-25
75	CA125		1	3	1							2011-05-15	58
75	chemo	CARBOPLATIN	1	4	1	1						2011-05-15
75	chemo	PACLITAXEL	1	4	1	1						2011-05-15
75	CA125		1	5	2							2011-06-05	16
75	chemo	CARBOPLATIN	1	5	2	1						2011-06-05
75	chemo	PACLITAXEL	1	5	2	1						2011-06-05
75	CA125		1	6	3	1						2011-06-26	12
75	chemo	CARBOPLATIN	1	6	3	1						2011-06-26
75	chemo	PACLITAXEL	1	6	3	1						2011-06-26
75	ctDNA		1	6	3	1						2011-06-26						0	3975.16	3975.16	0	0
75	radiology	CT	1	6	3		post		M	CR		2011-07-08
75	CA125											2011-09-24	11
75	CA125											2011-12-23	12
75	CA125											2012-02-05	30
75	radiology	CT	2	1		1	pre	V1	E	PD/BASELINE	radiological	2012-02-14
75	procedures	ascitic drain	2									2012-02-14
75	CA125		2	1		1		V1				2012-02-25	92		NA		no matched ctDNA nadir
75	ctDNA		2	1		1		V1				2012-02-25			NA		undetectable at baseline	0	8840.58	8840.58	0	0
75	CA125		2									2012-03-04	96	BASELINE
75	chemo	CARBOPLATIN	2	1		1						2012-03-04
75	chemo	PACLITAXEL	2	1		1						2012-03-04
75	chemo	CEDIRANIB_PLACEBO	2	1		1						2012-03-04
75	radiology	CT	2				pre/mid		E	non CR non PD		2012-03-31
75	chemo	CARBOPLATIN	2	2		1						2012-04-02
75	chemo	PACLITAXEL	2	2		1						2012-04-02
75	CA125		2	3		1						2012-04-22	53
75	chemo	CARBOPLATIN	2	3		1						2012-04-22
75	chemo	PACLITAXEL	2	3		1						2012-04-22
75	ctDNA		2	3		1						2012-04-22						0	3271.22	3271.22	0	0
75	CA125		2	4		1						2012-05-13	36
75	chemo	CARBOPLATIN	2	4		1						2012-05-13
75	chemo	PACLITAXEL	2	4		1						2012-05-13
75	ctDNA		2	4		1						2012-05-13						0	4472.05	4472.05	0	0
75	radiology	CT	2				mid		E	non CR non PD		2012-05-25
75	CA125		2	5		1						2012-06-03	40
75	chemo	CARBOPLATIN	2	5		1						2012-06-03
75	chemo	PACLITAXEL	2	5		1						2012-06-03
75	ctDNA		2	5		1						2012-06-03						0	3871.64	3871.64	0	0
75	CA125		2	6		1						2012-06-24	23
75	chemo	CARBOPLATIN	2	6		1						2012-06-24
75	chemo	PACLITAXEL	2	6		1						2012-06-24
75	ctDNA		2	6		1						2012-06-24						0	2707.04	2707.04	0	0
75	radiology	CT	2						E	non CR non PD		2012-07-17
75	CA125		2	7		1						2012-07-22	18
75	chemo	CARBOPLATIN	2	7		1						2012-07-22
75	chemo	PACLITAXEL	2	7		1						2012-07-22
75	ctDNA		2	7		1						2012-07-22						0	3312.63	3312.63	0	0
75	CA125		2	8		1						2012-08-12	22
75	chemo	CARBOPLATIN	2	8		1						2012-08-12
75	chemo	PACLITAXEL	2	8		1						2012-08-12
75	ctDNA		2	8		1						2012-08-12						0	5672.88	5672.88	0	0
75	CA125		2	9		1						2012-09-02	23
75	chemo	CARBOPLATIN	2	9		1						2012-09-02
75	chemo	PACLITAXEL	2	9		1						2012-09-02
75	ctDNA		2	9		1						2012-09-02						0	3768.12	3768.12	0	0
75	radiology	CT	2						E	non CR non PD		2012-09-16
75	CA125		2									2012-10-20	99
75	CA125		2									2012-10-27	137
75	radiology	US	2									2012-10-30
75	radiology	CT	3	1		1		V2	E	PD/BASELINE	radiological	2012-11-04
75	radiology	US	3									2012-11-05
75	procedures	ascitic drain	3									2012-11-05
75	CA125		3									2012-11-10	26
75	CA125		3	1		1		V2				2012-11-11	121	BASELINE	NA		no matched ctDNA nadir
75	chemo	PACLITAXEL	3	1		1						2012-11-11
75	ctDNA		3	1		1		V2				2012-11-11		BASELINE	NA		undetectable at baseline	0	7142.86	7142.86	0	0
75	chemo	PACLITAXEL	3	1		8						2012-11-18
75	radiology	CT	3						E	non CR-PD		2012-11-21
75	chemo	PACLITAXEL	3	1		15						2012-11-25
75	CA125		3									2012-12-09	234
75	chemo	PACLITAXEL	3	2		1						2012-12-09
75	chemo	PACLITAXEL	3	2		8						2012-12-16
75	chemo	PACLITAXEL	3	2		15						2012-12-23
75	radiology	CT	3						E	non CR-PD		2012-12-31
75	CA125		3	3		1						2013-01-06	86
75	chemo	PACLITAXEL	3	3		1						2013-01-06
75	ctDNA		3	3		1						2013-01-06						0	5486.54	5486.54	0	0
75	chemo	PACLITAXEL	3	3		8						2013-01-13
75	chemo	PACLITAXEL	3	3		15						2013-01-20
75	radiology	CT	3							not assessible for RECIST		2013-01-30
75	CA125		3									2013-02-02	213
75	clinical		3							pd	clinical	2013-02-06
76	CA125											2007-01-07	17
76	surgery	incomplete primary surgery										2007-01-29
76	CA125											2007-02-17	26
76	chemo	CARBOPLATIN	1	1		1						2007-02-25
76	chemo	PACLITAXEL	1	1		1						2007-02-25
76	CA125											2007-03-04	10
76	chemo	CARBOPLATIN	1	2		1						2007-03-04
76	CA125											2007-03-25	10
76	chemo	CARBOPLATIN	1	3		1						2007-03-25
76	CA125											2007-04-15	9
76	chemo	CARBOPLATIN	1	4		1						2007-04-15
76	surgery	completion surgery										2007-05-14
76	CA125											2007-06-03	9
76	CA125											2007-06-17	8
76	chemo	CARBOPLATIN	1	5		1						2007-06-17
76	CA125											2007-07-08	7
76	chemo	CARBOPLATIN	1	6		1						2007-07-08
76	CA125											2007-07-29	8
76	chemo	CARBOPLATIN	1	7		1						2007-07-29
76	CA125											2007-11-13	9
76	CA125											2008-01-23	10
76	CA125											2008-05-17	10
76	CA125											2008-07-28	84
76	CA125											2008-08-30	127
76	CA125											2008-09-28	99
76	chemo	CARBOPLATIN	2	1		1						2008-09-28
76	CA125											2008-10-19	38
76	chemo	CARBOPLATIN	2	2		1						2008-10-19
76	CA125											2008-11-09	12
76	chemo	CARBOPLATIN	2	3		1						2008-11-09
76	CA125											2008-11-30	9
76	CA125											2008-12-07	9
76	chemo	CARBOPLATIN	2	4		1						2008-12-07
76	CA125											2008-12-28	10
76	chemo	CARBOPLATIN	2	5		1						2008-12-28
76	CA125											2009-01-18	9
76	chemo	CARBOPLATIN	2	6		1						2009-01-18
76	CA125											2009-01-31	8
76	CA125											2009-03-03	11
76	CA125											2009-04-20	10
76	CA125											2009-06-16	13
76	CA125											2009-08-09	17
76	CA125											2009-09-26	32
76	CA125											2009-11-21	188
76	CA125											2009-12-19	311
76	CA125											2009-12-27	118
76	chemo	CARBOPLATIN	3	1		1						2009-12-27
76	CA125											2010-01-17	15
76	CA125											2010-01-24	13
76	chemo	CISPLATIN	3	2		1						2010-01-24
76	CA125											2010-02-14	11
76	chemo	CISPLATIN	3	3		1						2010-02-14
[truncated: 1,798 more rows]
