# Supplementary material for: Exploratory Analysis of TP53 Mutations in Circulating Tumour DNA as Biomarkers of Treatment Response for Patients with Relapsed High-Grade Serous Ovarian Carcinoma: A Retrospective Study
Source: PLoS Med. 2016 Dec 20;13(12):e1002198. doi: 10.1371/journal.pmed.1002198 (PMC5172526; doi:10.1371/journal.pmed.1002198)
Supplement: S2 Data — (XLSX) [file pmed.1002198.s003.xlsx]

## Sheet: S2_Data
S2 Data. Survival Data
OV04_study ID	line_chemo	category_chemo	Age_at_1st_cycle_chemo_current_line	performance_status	platinum_sensitive(y/n)	chemotherapy_description	volume_of_disease_cm3	ascites_(no=0,yes=1)	minimum_2_cycles_of_chemo_(y/n)	ctDNA evaluable_for_response_with_pre-cycle_1_TP53MAC=>40 AC/ml (no=0,yes=1)	days_from_pre-treatment_ctDNA_to_1st_cycle_of_chemo	TMAF_pre-cycle_1	TP53MAC_pre-cycle_1	TP53_wild_type_allele_count_pre-cycle_1	TP53TAC_pre-cycle_1	CA125_(IU/ml)_pre-cycle_1		days_from_1st_cycle_chemo_to_pre-cycle 2_ctDNA	TMAF_pre-cycle_2	TP53MAC_pre-cycle_2	TP53_wild_type_allele_count_pre-cycle_2	TP53TAC_pre-cycle_2	CA125_pre-cycle_2		proportionaL_decrease_in_TP53MAF_from_cycle_1_to_cycle_2	proportionaL_decrease_in_TP53MAC_from_cycle_1_to_cycle_2	proportiona_decrease_in_CA-125_from_cycle_1_to_cycle_2		days_from_pre-treatment_ctDNA_to_3rd_cycle_of_chemo	TMAF_pre-cycle_3	TP53MAC_pre-cycle_3	CA125_pre-cycle_3		proportional_decrease_in_TP53MAF_from_cycle_1_to_cycle_3	proportiona_decrease_in_TP53MAC_from_cycle_1_to_cycle_3	proportional_decrease_in_CA-125_from_cycle_1_to_cycle_3		drain_<=28_day_before_pre-treatment_ctDNA_(no=0,yes=1)	drain_=<28_days_before_pre-treatment_or_between_cycles_1_and_2_(no=0,yes=1)	drain_=<28_days_before_pre-treatment_or_between_cycles_1_and_3_(no=0,yes=1)		RECIST_measurable(M)_or_evaluable(E)_or_not_assessed(NA)	Best_RECIST_response	days_from_baseline_scan_to_first_cycle_of_chemo	censored_radiological_clinical_TTP_[0=yes_1=no]	censor_reason_TTP	TTP_days_or_time_to_censoring	radiological_or_clinical_progression	Last_date_survival_updated
21	2	relapse	55	0	y	6 cycles carboplatin and PLD	49.85	1	y	0	8	0.011834	39.5257	3300.4	3339.92	222		28	0.04461	237.154	5079.05	5316.21	391		2.76965	5	0.761261		56	0.015094	79.0514	308		0.275477	1	0.387387		0	0	0		M	PR	12	1		169	radiological	2015-09-16
21	3	relapse	56	0	y	2 cycles paclitaxel	297.9	1	y	1	1	0.11983	573.122	4209.49	4782.61	952		28	0.057522	256.917	4209.49	4466.4	1218		-0.51997	-0.551724	0.279412		NA	NA	NA	NA		NA	NA	NA		0	0	0		M	PD	1	1		41	radiological	2015-09-16
30	2	relapse	62	1	n	6 cycles ECX	336.6	0	y	1	4	0.091176	748.792	7463.77	8212.56	2136		19	0.017241	72.4638	4130.43	4202.9	1275		-0.810904	-0.903226	-0.40309		40	0	0	473		-1	-1	-0.778558		0	0	0		M	PR	4	1		200	radiological	2015-09-16
30	3	relapse	62	1	n	2 cycles weekly paclitaxel and saracatinib/placebo	210.33	0	y	1	0	0.080788	1980.68	22536.2	24516.9	3599		NA	NA	NA	NA	NA	NA		NA	NA	NA		56	0.13782	1980.68	1810		0.705946	0	-0.497083		0	0	0		M	PD	36	1		47	radiological	2015-09-16
33	3	relapse	59	0	n	4 cycles carboplatin	163	0	y	1	0	0.29876	1565.22	3673.91	5239.13	1445		NA	NA	NA	NA	NA	NA		NA	NA	NA		NA	NA	NA	NA		NA	NA	NA		0	0	0		M	SD	5	0	radiotherapy	119	NA	2015-09-16
33	4	relapse	59	1	n	6 cycles carboplatin and paclitaxel	120.4	0	y	1	0	0.31606	2652.17	5739.13	8391.3	3703		NA	NA	NA	NA	NA	NA		NA	NA	NA		42	0.015957	65.2174	468		-0.949513	-0.97541	-0.873616		0	0	0		M	PR	23	1		212	radiological	2015-09-16
33	5	relapse	60	0	n	3 cycles PLD	128.1	0	y	1	0	0.33388	1471.01	2934.78	4405.8	3028		28	0.16923	1355.07	6652.17	8007.25	4562		-0.493141	-0.0788177	0.506605		56	0.17331	1355.07	3902		-0.480921	-0.0788177	0.288639		0	0	0		M	PD	5	1		76	radiological	2015-09-16
33	6	relapse	60	0	n	3 cycles carboplatin and PLD	214.2	0	y	1	0	0.22553	2471.01	8485.51	10956.5	3375		28	0.074178	572.464	7144.93	7717.39	1970		-0.671095	-0.768328	-0.416296		63	0.12521	1101.45	2118		-0.444819	-0.554252	-0.372444		0	0	0		M	PD	8	1		78	radiological	2015-09-16
36	3	relapse	58	0	y	6 cycles carboplatin and PLD	141.16	0	y	0	8	0.0041379	20.7039	4982.75	5003.45	141		28	0	0	6811.59	6811.59	180		-1	-1	0.276596		56	0	0	65		-1	-1	-0.539007		0	0	0		M	PR	35	0	relapse surgery	173	NA	2015-09-16
39	2	relapse	47	1	n	6 cycles ECX	53.91	1	y	1	21	0.0048154	56.7108	11720.2	11776.9	203		NA	NA	NA	NA	NA	NA		NA	NA	NA		NA	NA	NA	NA		NA	NA	NA		1	1	1		M	SD	27	1		303	radiological	2015-09-16
39	3	relapse	48	0	y	6 cycles carboplatin and PLD	46.33	0	y	1	3	0.061483	642.722	9810.96	10453.7	550		25	0.0078534	113.422	14328.9	14442.3	792		-0.872267	-0.823529	0.44		52	0.0026316	37.8072	431		-0.957198	-0.941176	-0.216364		1	1	1		M	PR	7	1		270	radiological	2015-09-16
47	3	relapse	54	0	n	6 cycles cisplatin and PLD	14.97	0	y	0	8	0	0	4012.5	4012.5	87		28	0	0	7928.39	7928.39	64		NA	NA	-0.264368		56	0	0	42		NA	NA	-0.517241		0	0	0		M	PR	16	1		275	radiological	2015-09-16
49	2	relapse	67	0	y	6 cycles carboplatin and PLD	189.95	1	y	1	7	0.12236	630.435	4521.74	5152.17	178		28	0	0	2739.13	2739.13	62		-1	-1	-0.651685		63	0	0	37		-1	-1	-0.792135		0	0	0		M	PR	9	1		252	radiological	2015-09-16
52	2	relapse	70	0	y	6 cycles carboplatin	6.38	0	y	0	0	0	0	3318.08	3318.08	46		20	0	0	12334.1	12334.1	30		NA	NA	-0.347826		41	0	0	25		NA	NA	-0.456522		0	0	0		M	CR	13	1		370	radiological	2015-09-16
52	3	relapse	72	0	y	6 cycles of carboplatin and PLD	42.29	0	y	1	8	0.032294	165.904	4971.4	5137.3	385		28	0	0	7002.29	7002.29	250		-1	-1	-0.350649		56	0	0	104		-1	-1	-0.72987		0	0	0		M	PR	1	1		336	radiological	2015-09-16
57	2	relapse	71	1	n	6 cycles PLD	12.64	0	y	0	0	0.0032787	19.7628	6007.91	6027.67	300		28	0.0056022	39.5257	7015.81	7055.34	393		0.708665	1.00001	0.31		56	0	0	280		-1	-1	-0.0666667		0	0	0		E	non CR non PD	14	1		240	radiological	2015-09-16
57	3	relapse	72	1	n	5 cycles of topotecan	102.23	0	y	1	0	0.03012	296.443	9545.45	9841.9	2542		28	0.042416	326.087	7361.66	7687.75	2086		0.408234	0.1	-0.179386		56	0.040789	306.324	1896		0.354216	0.0333333	-0.254131		0	0	0		M	SD	9	1		118	radiological	2015-09-16
63	4	relapse	65	2	n	2 cycles (1 carboplatin, 1 carboplatin and paclitaxel)	77.93	0	y	1	0	0.08513	1762.01	18935.9	20697.9	393		28	0.00088632	85.8124	96733.4	96819.2	176		-0.989589	-0.951299	-0.552163		NA	NA	NA	NA		NA	NA	NA		0	0	0		NA	NA	1	0	died before progression and cause of death not cancer	46	NA	2015-09-16
64	3	relapse	63	0	y	6 cycles carboplatin and paclitaxel	21.79	0	y	1	0	0.12102	206.522	1500	1706.52	1575		21	0.04	101.449	2434.78	2536.23	1518		-0.669476	-0.508772	-0.0361905		NA	NA	NA	NA		NA	NA	NA		0	0	0		M	PR	26	1		239	radiological	2015-09-16
68	4	relapse	67	0	n	6 cycles cisplatin	657.37	1	y	1	8	0.20591	5237.15	20197.6	25434.8	561		18	0.20077	5319.69	21176.5	26496.2	550		-0.0249624	0.0157603	-0.0196078		39	0.073077	971.867	196		-0.645102	-0.814428	-0.650624		1	1	1		M	PR	9	1		238	radiological	2015-09-16
68	5	relapse	68	0	n	2 cycles paclitaxel	136.31	1	y	1	0	0.36214	6541.5	11521.7	18063.2	498		28	0.33131	6482.21	13083	19565.2	413		-0.0851328	-0.00906345	-0.170683		NA	NA	NA	NA		NA	NA	NA		0	0	0		M	PD	20	1		54	radiological	2015-09-16
68	6	relapse	68	0	n	2 cycles cisplatin	1085.44	1	y	1	1	0.48179	18300.4	19683.8	37984.2	881		20	0.44513	12905.1	16087	28992.1	978		-0.0760912	-0.294816	0.110102		NA	NA	NA	NA		NA	NA	NA		0	0	0		M	PD	38	1		57	radiological	2015-09-16
70	4	relapse	58	NA	n	6 cisplatin	117.58	0	y	1	2	0.18316	1353.75	6037.55	7391.3	153		16	0.036364	158.103	4189.72	4347.83	102		-0.801463	-0.883212	-0.333333		40	0.025	98.8142	63		-0.863507	-0.927007	-0.588235		0	0	0		M	SD	5	1		188	radiological	2015-09-16
70	6	relapse	59	1	n	6 cycles weekly paclitaxel	138.21	0	y	1	0	0.41007	4505.93	6482.21	10988.1	995		28	0.06447	889.328	12905.1	13794.5	395		-0.842783	-0.802632	-0.603015		56	0.080537	474.308	242		-0.803602	-0.894737	-0.756784		0	0	0		M	PD	12	1		47	radiological	2015-09-16
73	2	relapse	86	2	y	6 cycles carboplatin	25.062	1	y	0	0	0	0	6457.8	6457.8	351		21	0.0026954	12.7877	4731.46	4744.25	309		NA	NA	-0.119658		42	0.0023641	12.7877	144		NA	NA	-0.589744		0	0	0		E	non CR non PD	27	1		516	radiological	2015-09-16
75	2	relapse	55	1	y	8 cycles carboplatin and paclitaxel (1st cycle on icon6)	2.16	1	y	0	8	0	0	8840.58	8840.58	92		NA	NA	NA	NA	NA	NA		NA	NA	NA		49	0	0	53		NA	NA	-0.423913		1	1	1		E	non CR non PD	19	1		245	radiological	2015-09-16
75	3	relapse	56	0	n	3 cycles of weekly paclitaxel	4.17	1	y	0	0	0	0	7142.86	7142.86	121		NA	NA	NA	NA	NA	NA		NA	NA	NA		56	0	0	86		NA	NA	-0.289256		1	1	1		E	non CR non PD	7	1		87	clinical	2015-09-16
76	5	relapse	59	0	n	3 cycles PLD	1.18	1	y	1	0	0.03304	271.739	7952.9	8224.64	46		35	0.039356	398.551	9728.26	10126.8	46		0.191162	0.466667	0		63	0.1412	1105.07	81		3.27361	3.06667	0.76087		1	1	1		E	non CR non PD	26	1		91	clinical	2015-09-16
79	4	relapse	63	0	y	4 cycles doxorubicin	141.42	0	y	1	0	0.12255	639.386	4578.01	5217.39	287		35	0.052412	1287.3	23273.7	24561	310		-0.572322	1.01333	0.0801394		63	0.065934	869.565	388		-0.461983	0.36	0.351916		0	0	0		M	SD	9	1		98	clinical	2015-09-16
79	5	relapse	63	1	n	6 cycles topotecan	84.8	0	y	1	14	0.015208	1176.47	76180.7	77357.2	304		NA	NA	NA	NA	NA	NA		NA	NA	NA		NA	NA	NA	NA		NA	NA	NA		0	0	0		M	SD	1	1		160	radiological	2015-09-16
81	2	relapse	73	1	n	6 cycles carboplatin and PLD	73.78	1	y	1	8	0.080016	3327.76	38260.9	41588.6	748		28	0.032658	600.414	17784.7	18385.1	1565		-0.591857	-0.819574	1.09225		56	0.0070822	83.612	1210		-0.91149	-0.974874	0.617647		0	1	1		M	SD	15	1		211	clinical	2015-09-16
90	2	relapse	62	1	y	6 cycles of carboplatin and PLD	72.53	1	y	1	0	0.077763	1126.48	13359.7	14486.2	1059		27	0.012397	59.2885	4723.32	4782.61	572		-0.84058	-0.947368	-0.459868		54	0.019763	98.8142	310		-0.745856	-0.912281	-0.707271		0	1	1		M	PR	1	1		168	radiological	2015-09-16
90	3	relapse	63	1	n	6 cycles of weekly paclitaxel up to and including D1 cycle 6	32.486	0	y	1	8	0.43171	3498.02	4604.74	8102.77	1157		28	0.051653	494.071	9071.15	9565.22	810		-0.880353	-0.858757	-0.299914		56	0.0076628	39.5257	294		-0.98225	-0.988701	-0.745895		0	0	0		M	SD	42	1		147	radiological	2015-09-16
97	3	relapse	53	2	n	4 cycles carboplatin and PLD	64.98	1	y	1	0	0.015634	731.225	46040.8	46772.1	1231		NA	NA	NA	NA	NA	NA		NA	NA	NA		56	0.0022657	125.165	1184		-0.855079	-0.828829	-0.0381803		1	1	1		M	PR	9	1		112	clinical	2015-09-16
97	4	relapse	53	NA	n	2 cycles of 3-weekly paclitaxel	not measurable	1	n	1	1	0.005457	52.7009	9604.74	9657.44	2029		NA	NA	NA	NA	NA	NA		NA	NA	NA		NA	NA	NA	NA		NA	NA	NA		1	1	1		NA	NA	15	0	cause of death unknown - unclear if died of cancer or other cause	35	clinical	2015-09-16
98	2	relapse	45	NA	y	8 cycles of carboplatin	107.51	1	y	1	4	0.32768	900.621	1847.83	2748.45	1831		18	0.0055249	15.528	2795.03	2810.56	591		-0.983139	-0.982759	-0.677226		39	0	0	152		-1	-1	-0.916985		0	0	0		M	PR	3	1		189	radiological	2015-09-16
102	2	relapse	70	1	y	6 cyles of carboplatin and PLD	145.61	0	y	1	0	0.1372	1171.5	7367.15	8538.65	1051		28	0.061275	301.932	4625.6	4927.54	558		-0.553389	-0.742268	-0.469077		63	0.048561	326.087	473		-0.646057	-0.721649	-0.549952		0	0	0		M	SD	14	1		168	radiological	2015-09-16
112	3	relapse	73	1	y	6 cycles of carboplatin and PLD	50.98	0	y	0	2	0.00181	15.2555	8413.42	8428.68	1058		NA	NA	NA	NA	NA	NA		NA	NA	NA		56	0.0015432	11.4416	135		-0.147403	-0.250002	-0.872401		0	0	0		M	PR	2	1		363	radiological	2015-09-16
114	2	relapse	65	1	n	6 cycles of ECX	358.4	0	y	1	0	0.5563	6541.5	5217.39	11758.9	297		20	0.20162	3932.81	15573.1	19505.9	457		-0.63757	-0.398792	0.538721		NA	NA	NA	NA		NA	NA	NA		0	0	0		M	SD	-7	1		208	radiological	2015-09-16
114	3	relapse	65	1	n	4 cycles of weekly paclitaxel	777.5	0	y	1	8	0.6206	28577.1	17470.4	46047.4	886		28	0.25503	2252.96	6581.03	8833.99	754		-0.589059	-0.921162	-0.148984		56	0.2119	1758.89	588		-0.658556	-0.938451	-0.336343		0	0	0		M	SD	15	1		110	radiological	2015-09-16
114	4	relapse	66	0	n	3 cycles of carboplatin and PLD	1429.06	0	y	1	8	0.27481	1067.19	2816.21	3883.4	483		27	0.34718	6027.67	11334	17361.7	978		0.263346	4.64815	1.02484		55	0.21025	4377.47	1118		-0.234926	3.10185	1.3147		0	0	0		M	PD	10	1		75	radiological	2015-09-16
116	4	relapse	62	1	y	6 cycles of carboplatin and PLD	193.52	1	y	1	3	0.0131	46.0358	3468.03	3514.07	422		25	0.0013387	5.1151	3815.86	3820.97	489		-0.897809	-0.888889	0.158768		53	0.021144	86.9565	321		0.614046	0.888889	-0.239336		0	1	1		M	SD	16	1		403	radiological	2015-09-16
129	2	relapse	63	0	y	1 carbo, 5 carboplatin and paclitaxel	39.097	1	y	1	6	0.016593	335.968	19911.1	20247	137		21	0	0	5454.55	5454.55	44		-1	-1	-0.678832		42	0	0	15		-1	-1	-0.890511		0	1	1		E	non CR non PD	26	1		236	radiological	2015-09-16
129	3	relapse	63	2	n	8 cycles of PLD	11.742	1	y	0	0	0	0	12806.3	12806.3	141		NA	NA	NA	NA	NA	NA		NA	NA	NA		69	0.0054348	79.0514	66		NA	NA	-0.531915		1	1	1		E	non CR non PD	24	1		326	radiological	2015-09-16
135	2	relapse	73	0	n	6 carboplatin and PLD	198.41	1	y	1	1	0.069971	496.894	6604.55	7101.45	4502		27	0.021834	207.039	9275.36	9482.4	5538		-0.687956	-0.583333	0.23012		63	0.0082019	269.151	3839		-0.882781	-0.458333	-0.147268		0	0	0		M	PR	1	1		278	radiological	2015-09-16
142	3	relapse	65	1	n	9 PLD	153.88	0	y	1	0	0.024631	57.2082	2265.45	2322.65	67		28	0	0	2194.62	2194.62	31		-1	-1	-0.537313		56	0	0	20		-1	-1	-0.701493		0	0	0		M	PR	27	1		357	radiological	2015-09-16
145	2	relapse	69	0	y	6 cycles carboplatin and PLD	36.9	1	y	1	0	0.36441	2670.81	4658.39	7329.19	207		28	0.041667	289.855	6666.67	6956.52	230		-0.885659	-0.891473	0.111111		56	0	0	144		-1	-1	-0.304348		0	0	0		M	PR	12	1		230	radiological	2015-09-16
145	3	relapse	69	1	n	4 cycles weekly paclitaxel and saracatinib/placebo	32.84	1	y	1	0	0.098958	393.375	3581.78	3975.16	244		NA	NA	NA	NA	NA	NA		NA	NA	NA		56	0.026423	269.151	217		-0.732988	-0.31579	-0.110656		0	0	0		M	PR	8	1		105	clinical	2015-09-16
150	2	relapse	77	1	y	6 cycles carboplatin and PLD	10.66	0	y	0	0	0	0	4554.87	4554.87	397		28	0	0	1062.8	1062.8	289		NA	NA	-0.27204		56	0	0	134		NA	NA	-0.662469		0	0	0		E	CR	12	1		636	clinical	2015-09-16
161	2	relapse	55	NA	y	6 cycles of carboplatin and paclitaxel (on icon6)	57.32	1	y	1	0	0.12079	890.269	6480.33	7370.6	170		21	0.023158	227.743	9606.63	9834.37	43		-0.808279	-0.744186	-0.747059		42	0	0	9		-1	-1	-0.947059		0	0	0		E	CR	8	1		336	radiological	2015-09-16
200	2	relapse	87	1	y	6 cycles carboplatin	179.98	0	y	1	0	0.043796	124.224	2712.22	2836.44	336		21	0	0	1904.76	1904.76	268		-1	-1	-0.202381		42	0	0	200		-1	-1	-0.404762		0	0	0		M	SD	20	1		229	radiological	2015-09-16
