# Supplementary material for: Exploratory Analysis of TP53 Mutations in Circulating Tumour DNA as Biomarkers of Treatment Response for Patients with Relapsed High-Grade Serous Ovarian Carcinoma: A Retrospective Study
Source: PLoS Med. 2016 Dec 20;13(12):e1002198. doi: 10.1371/journal.pmed.1002198 (PMC5172526; doi:10.1371/journal.pmed.1002198)
Supplement: S3 Data — (XLSX) [file pmed.1002198.s004.xlsx]

## Sheet: S3_Data
S3 Data. Volumetric data.
0V04_study ID	line_chemotherapy	category_chemo	newly diagnosed untreated	volume (cm3)	ascites (0=no, 1=yes)	drain_between_CT_and_closest_ctDNA (0=no, 1=yes)	days_from_volumetric_CT_to_closest_ctDNA	ctDNA detected (0=no, 1=yes)	TMAF%	TP53MAC	TP53TAC	CA125 (closest to ctDNA)		%TP53MAF/cm3	TP53MAC/cm3	TP53TAC/cm3	CA-125/cm3
21	2	relapse	N/A	49.85	1	0	4	1	1.1834	39.5257	3339.92	222		0.0237392	0.792893	66.9994	4.45336
21	3	relapse	N/A	297.9	1	0	0	1	11.983	573.122	4782.61	952		0.0402249	1.92388	16.0544	3.1957
30	3	relapse	N/A	210.33	0	0	36	1	8.0788	1980.68	24516.9	3599		0.0384101	9.41699	116.564	17.1112
30	2	relapse	N/A	336.6	0	0	0	1	9.1176	748.792	8212.56	2136		0.0270873	2.22458	24.3986	6.34581
33	4	relapse	N/A	120.4	0	0	23	1	31.606	2652.17	8391.3	3703		0.262508	22.028	69.6952	30.7558
33	5	relapse	N/A	128.1	0	0	5	1	33.388	1471.01	4405.8	3028		0.26064	11.4833	34.3934	23.6378
33	3	relapse	N/A	163	0	0	5	1	29.876	1565.22	5239.13	1445		0.183288	9.60256	32.1419	8.86503
33	6	relapse	N/A	214.2	0	0	8	1	22.553	2471.01	10956.5	3375		0.105289	11.536	51.1509	15.7563
36	3	relapse	N/A	141.16	0	0	27	1	0.41379	20.7039	5003.45	141		0.00293135	0.14667	35.4452	0.998867
39	3	relapse	N/A	46.33	0	0	4	1	6.1483	642.722	10453.7	550		0.132707	13.8727	225.635	11.8714
39	2	relapse	N/A	53.91	1	1	6	1	0.48154	56.7108	11776.9	203		0.00893229	1.05195	218.456	3.76554
47	3	relapse	N/A	14.97	0	0	8	0	0	0	4012.5	87		0	0	268.036	5.81162
49	2	relapse	N/A	189.95	1	0	2	1	12.236	630.435	5152.17	178		0.064417	3.31895	27.1238	0.937089
52	2	relapse	N/A	6.38	0	0	13	0	0	0	3318.08	46		0	0	520.075	7.21003
52	3	relapse	N/A	42.29	0	0	-7	1	3.2294	165.904	5137.3	385		0.0763632	3.92301	121.478	9.10381
57	2	relapse	N/A	12.64	0	0	14	0	0.32787	19.7628	6027.67	300		0.0259391	1.56351	476.872	23.7342
57	3	relapse	N/A	102.23	0	0	9	1	3.012	296.443	9841.9	2542		0.029463	2.89976	96.2721	24.8655
63	4	relapse	N/A	77.93	0	0	1	1	8.513	1762.01	20697.9	393		0.109239	22.6102	265.597	5.04299
64	3	relapse	N/A	21.79	0	0	26	1	12.102	206.522	1706.52	1575		0.555392	9.47782	78.3167	72.2809
68	5	relapse	N/A	136.31	1	0	20	1	36.214	6541.5	18063.2	498		0.265674	47.9899	132.516	3.65344
68	4	relapse	N/A	657.37	1	1	1	1	20.591	5237.15	25434.8	561		0.0313233	7.96683	38.6917	0.853401
68	6	relapse	N/A	1085.44	1	0	2	1	32.336	10256.9	31719.4	501		0.0297907	9.44955	29.2226	0.461564
70	4	relapse	N/A	117.58	0	0	3	1	18.316	1353.75	7391.3	153		0.155775	11.5135	62.8619	1.30124
70	6	relapse	N/A	138.21	0	0	12	1	41.007	4505.93	10988.1	995		0.296701	32.602	79.5032	7.19919
73	2	relapse	N/A	25.062	1	0	27	0	0	0	6457.8	351		0	0	257.673	14.0053
75	2	relapse	N/A	2.16	1	1	11	0	0	0	8840.58	92		0	0	4092.86	42.5926
75	3	relapse	N/A	4.17	1	1	7	0	0	0	7142.86	121		0	0	1712.92	29.0168
76	5	relapse	N/A	1.18	1	0	-3	1	7.4767	1014.54	13569.5	86		6.33619	859.783	11499.6	72.8814
79	5	relapse	N/A	84.8	0	0	-13	1	1.5208	1176.47	77357.2	304		0.017934	13.8735	912.231	3.58491
79	4	relapse	N/A	141.42	0	0	9	1	12.255	639.386	5217.39	287		0.0866568	4.52119	36.8929	2.02942
81	2	relapse	N/A	73.78	1	0	7	1	8.0016	3327.76	41588.6	748		0.108452	45.1038	563.684	10.1382
90	3	relapse	N/A	32.486	0	0	34	1	43.171	3498.02	8102.77	1157		1.32891	107.678	249.423	35.6153
90	2	relapse	N/A	72.53	1	0	1	1	7.7763	1126.48	14486.2	1059		0.107215	15.5313	199.727	14.6009
97	3	relapse	N/A	64.98	1	1	9	1	1.5634	731.225	46772.1	1231		0.0240597	11.2531	719.792	18.9443
97	4	relapse	N/A	not measurable	1	1	23	1	0.5457	52.7009	9657.44	2029		NA	NA	NA	NA
98	2	relapse	N/A	107.51	1	0	-1	1	32.768	900.621	2748.45	1831		0.30479	8.37709	25.5646	17.031
102	2	relapse	N/A	145.61	0	0	14	1	13.72	1171.5	8538.65	1051		0.0942243	8.04545	58.6405	7.21791
112	3	relapse	N/A	50.98	0	0	0	0	0.181	15.2555	8428.68	1058		0.00355041	0.299245	165.333	20.7532
114	2	relapse	N/A	358.4	0	0	-7	1	55.63	6541.5	11758.9	297		0.155218	18.252	32.8094	0.828683
114	3	relapse	N/A	777.5	0	0	0	1	62.897	37154.2	59071.1	886		0.0808965	47.7867	75.9758	1.13955
114	4	relapse	N/A	1429.06	0	0	2	1	27.481	1067.19	3883.4	483		0.0192301	0.74678	2.71745	0.337984
116	4	relapse	N/A	193.52	1	0	13	1	1.31	46.0358	3514.07	422		0.00676933	0.237887	18.1587	2.18065
129	3	relapse	N/A	11.742	1	1	24	0	0	0	12806.3	141		0	0	1090.64	12.0082
129	2	relapse	N/A	39.097	1	0	20	1	1.6593	335.968	20247	137		0.0424406	8.5932	517.867	3.50411
135	2	relapse	N/A	198.41	1	0	0	1	6.9971	496.894	7101.45	4502		0.0352659	2.50438	35.7918	22.6904
142	3	relapse	N/A	153.88	0	0	27	1	2.4631	57.2082	2322.65	67		0.0160066	0.371772	15.0939	0.435404
145	3	relapse	N/A	32.84	1	0	8	1	9.8958	393.375	3975.16	244		0.301334	11.9785	121.046	7.42996
145	2	relapse	N/A	36.9	1	0	4	1	32.759	1966.87	6004.14	226		0.887778	53.3028	162.714	6.12466
150	2	relapse	N/A	10.66	0	0	12	0	0	0	4554.87	397		0	0	427.286	37.242
161	2	relapse	N/A	57.32	1	0	8	1	12.079	890.269	7370.6	170		0.210729	15.5316	128.587	2.96581
200	2	relapse	N/A	179.98	0	0	0	1	1.5385	39.5257	2569.17	370		0.00854817	0.219612	14.2748	2.05578
30	1	primary	yes	2965.82	0	0	0	1	1.9084	120.773	6328.5	790		0.000643465	0.0407216	2.13381	0.266368
73	1	primary	yes	146.53	1	0	33	1	0.66667	93.7766	14066.5	964		0.00454972	0.639982	95.9974	6.57886
65	1	neo-adjuvant	yes	2381.8	1	1	28	1	25.392	6708.07	26418.2	2276		0.0106608	2.81639	11.0917	0.95558
72	1	neo-adjuvant	yes	198.054	1	1	25	1	0.15496	39.5257	25507.2	3543		0.000782413	0.19957	128.789	17.8891
74	1	neo-adjuvant	yes	418.27	1	0	14	1	3.3708	226.843	6729.68	186		0.00805891	0.542337	16.0893	0.444689
75	1	neo-adjuvant	yes	77.029	0	0	20	0	0	0	6708.07	112		0	0	87.0851	1.454
127	1	neo-adjuvant	yes	1159.75	1	0	18	1	0.22173	25.5754	11534.5	7090		0.000191187	0.0220525	9.94568	6.11338
81	1	adjuvant post-interval debulking surgery	no	52.527	0	0	26	1	0.60302	100.334	16638.8	184		0.0114802	1.91015	316.767	3.50296
95	1	adjuvant post primary surgery	no	7.01	0	0	-11	0	0	0	5296.44	33		0	0	755.555	4.70756
105	1	adjuvant post primary surgery	no	0	1	0	-15	0	0.25126	9.8814	3932.81	66		NA	NA	NA	NA
133	1	adjuvant post primary surgery	no	6.95	0	0	1	1	0.25729	20.3804	7921.2	16		0.0370201	2.93243	1139.74	2.30216
144	1	adjuvant post primary surgery	no	26.6	1	0	-9	1	0.32468	39.5257	12173.9	66		0.012206	1.48593	457.666	2.4812
