# Supplementary material for: Exploratory Analysis of TP53 Mutations in Circulating Tumour DNA as Biomarkers of Treatment Response for Patients with Relapsed High-Grade Serous Ovarian Carcinoma: A Retrospective Study
Source: PLoS Med. 2016 Dec 20;13(12):e1002198. doi: 10.1371/journal.pmed.1002198 (PMC5172526; doi:10.1371/journal.pmed.1002198)
Supplement: S1 Table — (XLSX) [file pmed.1002198.s011.xlsx]

## Sheet: S1 Table
S1 Table. Sequence of TP53 mutations, primer sequences and amplicon size
OVO4 ID	TP53 mutation Genomic nucleotide change	Protein change	Forward primer	Reverse primer	Probe 1 (VIC/HEX)	Probe 2 (6FAM)	Fluorophore of Tumour- specific probe	Method used for mutation detection: Sanger sequencing	Method used for mutation detection: TAm-Seq	Amplicon Size (bp)
21	g.12337T>C	p.C135R	CAGTACTCCCCTGCCCTCAAC	GCTGCACAGGGCAGGTCTT	[VIC]AGATGTTTCGCCAACTG[MGBNFQ]	[6FAM]AGATGTTTTGCCAACTG[MGBNFQ]	VIC	Y	N	61
30	g.13744G>A	p.R273H	GGACCTGATTTCCTTACTG	GGAGATTCTCTTCCTCTGTG	[HEX]AGGCACAAACACGCACCTCAAAG[BHQ1]	[6FAM]AGGCACAAACATGCACCTCAAAG[BHQ1]	6FAM	Y	N	136
33	g.12458G>A	p.R175H	CCATCTACAAGCAGTCAC	TCACCATCGCTATCTGAG	[HEX]TTGTGAGGCGCTGCCCCC[BHQ1]	[6FAM]TTGTGAGGCACTGCCCCC[BHQ1]	6FAM	Y	N	82
36	g.16843G>T	p.E336X	ACTTCTCCCCCTCCTCTGTTG	CAGCTCTCGGAACATCTCGAA	[VIC]TCCGTGGGCGTTAG[MGBNFQ]	[6FAM]ATCCGTGGGCGTGAG[MGBNFQ]	VIC	Y	N	66
39	g.13770C>T	p.R282W	AGCTTTGAGGTGCGTGTTTGT	TGCGGAGATTCTCTTCCTCTGT	[VIC]CTGGGAGAGACTGG[MGBNFQ]	[6FAM]CTGGGAGAGACCGG[MGBNFQ]	VIC	Y	N	67
47	g.12362T>A	p.V143E	CCCTCAACAAGATGTTTTG	GTGACTGCTTGTAGATGG	[HEX]ACCTGCCCTGTGCAGCTGTG[BHQ1]	[6FAM]ACCTGCCCTGAGCAGCTGTG[BHQ1]	6FAM	Y	N	114
49	g.11343G>T	p.E56X	GGATGATTTGATGCTGTC	GAAGGGACAGAAGATGAC	[HEX]CAATGGTTCACTGAAGACCCAGGT[BHQ1]	[6FAM]CAATGGTTCACTTAAGACCCAGGT[BHQ1]	6FAM	Y	N	177
52	g.12601C>T	p.R196X	GATTCCTCACTGATTGCTCTTAGGT	TCCAAATACTCCACACGCAAAT	[VIC]CTCAGCATCTTATCTGA[MGBNFQ]	[6FAM]CTCAGCATCTTATCCGA[MGBNFQ]	VIC	Y	N	84
57	g.12461G>A	p.C176Y	TCTACAAGCAGTCACAGC	TCACCATCGCTATCTGAG	[HEX]TGAGGCGCTGCCCCCACC[BHQ1]	[6FAM]TGAGGCGCTACCCCCACC[BHQ1]	6FAM	Y	N	79
63	g.13285C>A	p.Y234X	TGTTATCTCCTAGGTTGGCTCTGA	CCCATGCAGGAACTGTTACACA	[VIC]ACCATCCACTAAAAC[MGBNFQ]	[6FAM]CCATCCACTACAACTA[MGBNFQ]	VIC	Y	N	72
64	g.13743C>T	p.R273C	GGACCTGATTTCCTTACTG	GGAGATTCTCTTCCTCTGTG	[HEX]AGGCACAAACACGCACCTCAAAG[BHQ1]	[6FAM]AGGCACAAACACACACCTCAAAG[BHQ1]	6FAM	Y	N	136
65	g.13355G>A	p.E258K	TTGGCTCTGACTGTACCACCAT	TGTGCAGGGTGGCAAGTG	[VIC]CATCACACTGAAAGAC[MGBNFQ]	[6FAM]ATCACACTGGAAGAC[MGBNFQ]	VIC	Y	N	136
68	g.12330G>C	p.K132N	TGTCTCCTTCCTCTTCCTACAGTACTC	GCTGCACAGGGCAGGTCTT	[VIC]CCCTCAACAACATG[MGBNFQ]	[6FAM]CCCTCAACAAGATGT[MGBNFQ]	VIC	Y	N	80
70	g.13326G>A	p.R248Q	TCCACTACAACTACATGTG	GAGTCTTCCAGTGTGATG	[HEX]CGGCATGAACCGGAGGCCCATC[BHQ1]	[6FAM]CGGCATGAACCAGAGGCCCATC[BHQ1]	6FAM	Y	N	85
72	g.12589C>T	p.Q192X	GATTCCTCACTGATTGCTCTTAGGT	TCCAAATACTCCACACGCAAAT	[VIC]CCCTCCTTAGCATCT[MGBNFQ]	[6FAM]CCTCCTCAGCATCT[MGBNFQ]	VIC	Y	N	84
73	g.12458G>A	p.R175H	CCATCTACAAGCAGTCAC	TCACCATCGCTATCTGAG	[HEX]TTGTGAGGCGCTGCCCCC[BHQ1]	[6FAM]TTGTGAGGCACTGCCCCC[BHQ1]	6FAM	Y	N	82
74	g.12338G>A	p.C135Y	GTCTCCTTCCTCTTCCTA	GTGACTGCTTGTAGATGG	[HEX]ACAAGATGTTTTGCCAACTGGCC[BHQ1]	[6FAM]ACAAGATGTTTTACCAACTGGCC[BHQ1]	6FAM	Y	N	145
75	g.14009C>T	p.Q331X	CCAAAGAAGAAACCACTGGATGGA	CACTTGATAAGAGGTCCCAAGACTT	[VIC]AATATTTCACCCTTTAGGTACT[MGBNFQ]	[6FAM]TTCACCCTTCAGGTACT[MGBNFQ]	VIC	Y	N	72
76	g.13295T>C	p.C238R	CTAGGTTGGCTCTGACTG	GTGTGATGATGGTGAGGA	[HEX]TACAACTACATGTGTAACAGTTCCTGC[BHQ1]	[6FAM]TACAACTACATGCGTAACAGTTCCTGC[BHQ1]	6FAM	Y	N	101
79	g.12652C>T	p.R213X	TTTGCGTGTGGAGTATTTGGAT	CTCATAGGGCACCACCACACT	[VIC]ACAGAAACACTTTTTGAC[MGBNFQ]	[6FAM]ACAGAAACACTTTTCGAC[MGBNFQ]	VIC	Y	N	64
81	g.12599T>A	p.I195N	CTCACTGATTGCTCTTAG	CTGTCATCCAAATACTCC	[HEX]CTCAGCATCTTATCCGAGTGGAAG[BHQ1]	[6FAM]CTCAGCATCTTAACCGAGTGGAAG[BHQ1]	6FAM	Y	N	85
90	g.12460T>A	p.C176S	TCTACAAGCAGTCACAGC	TCACCATCGCTATCTGAG	[HEX]TGTGAGGCGCTGCCCCCA[BHQ1]	[6FAM]TGTGAGGCGCAGCCCCCA[BHQ1]	6FAM	Y	N	79
95	g.112574G>A	unknown (c.560-1G>A)	CCCCAGGCCTCTGATTCC	TCCTTCCACTCGGATAAGATGCT	[VIC]CTGATTGCTCTTAAGTCTGG[MGBNFQ]	[6FAM]TGATTGCTCTTAGGTCTGG[MGBNFQ]	VIC	Y	N	73
97	g.12458G>A	p.R175H	CCATCTACAAGCAGTCAC	TCACCATCGCTATCTGAG	[HEX]TTGTGAGGCGCTGCCCCC[BHQ1]	[6FAM]TTGTGAGGCACTGCCCCC[BHQ1]	6FAM	Y	N	82
98	g.13265_insT;	unknown (c.682_683insT)	CTCATCTTGGGCCTGTGTTATCTC	ATGCAGGAACTGTTACACATGTAGT	[VIC]CTAGGTTGGCTCTTGACTG[MGBNFQ]	[6FAM]CTAGGTTGGCTCTGACTG[MGBNFQ]	VIC	Y	N	84
102	g.12602G>C	p.R196P	TGGCCCCTCCTCAGCAT	TCCAAATACTCCACACGCAAAT	[VIC]TTATCCCAGTGGAAGGA[MGBNFQ]	[6FAM]TTATCCGAGTGGAAGGA[MGBNFQ]	VIC	Y	N	58
105	g.12596T>C	p.L194P	GATTCCTCACTGATTGCTCTTAGGT	TCCAAATACTCCACACGCAAAT	[VIC]TCCTCAGCATCCTAT[MGBNFQ]	[6FAM]TCCTCAGCATCTTAT[MGBNFQ]	VIC	Y	N	84
112	g.11552G>T	p.T125T	TCTGGGCTTCTTGCATTC	CAGGCATTGAAGTCTCATG	[HEX]CTGTGACTTGCACGGTCAGTTGCC[BHQ1]	[6FAM]CTGTGACTTGCACTGTCAGTTGCC[BHQ1]	6FAM	Y	N	91
114	g.12458G>A	p.R175H	CCATCTACAAGCAGTCAC	TCACCATCGCTATCTGAG	[HEX]TTGTGAGGCGCTGCCCCC[BHQ1]	[6FAM]TTGTGAGGCACTGCCCCC[BHQ1]	6FAM	Y	N	82
116	g.12356G>A	p.C141Y	CCCTCAACAAGATGTTTTG	GTGACTGCTTGTAGATGG	[HEX]CCAAGACCTGCCCTGTGCAG[BHQ1]	[6FAM]CCAAGACCTACCCTGTGCAG[BHQ1]	6FAM	Y	N	114
127	g.13744G>A	p.R273H	GGACCTGATTTCCTTACTG	GGAGATTCTCTTCCTCTGTG	[HEX]AGGCACAAACACGCACCTCAAAG[BHQ1]	[6FAM]AGGCACAAACATGCACCTCAAAG[BHQ1]	6FAM	Y	Y	136
129	g.12461G>A	p.C176Y	TCTACAAGCAGTCACAGC	TCACCATCGCTATCTGAG	[HEX]TGAGGCGCTGCCCCCACC[BHQ1]	[6FAM]TGAGGCGCTACCCCCACC[BHQ1]	6FAM	Y	N	79
133	g.12371G>A	p.W146X	TTTTGCCAACTGGCCAAGAC	TGTGCTGTGACTGCTTGTAGATG	[VIC]TGCAGCTGTGGGTTGA[MGBNFQ]	[6FAM]TGCAGCTGTAGGTTGA[MGBNFQ]	6FAM	Y	N	106
135	g.12598dupA	unknown (c.583_584dupA)	GATTCCTCACTGATTGCTCTTAGGT	CATCCAAATACTCCACACGCAAATT	[VIC]TCCACTCGGATTAAGAT[MGBNFQ]	[6FAM]CCACTCGGATAAGAT[MGBNFQ]	VIC	Y	N	86
142	g.13744G>A	p.R273H	GGACCTGATTTCCTTACTG	GGAGATTCTCTTCCTCTGTG	[HEX]AGGCACAAACACGCACCTCAAAG[BHQ1]	[6FAM]AGGCACAAACATGCACCTCAAAG[BHQ1]	6FAM	Y	N	136
144	g.13756G>T	p.C277F	TGGGACGGAACAGCTTTGAG	CTCTGTGCGCCGGTCTCT	[VIC]TTTGTGCCTTTCCTGG[MGBNFQ]	[6FAM]TGTTTGTGCCTGTCC[MGBNFQ]	VIC	Y	N	62
145	g.12356G>A	p.C141Y	CCCTCAACAAGATGTTTTG	GTGACTGCTTGTAGATGG	[HEX]CCAAGACCTGCCCTGTGCAG[BHQ1]	[6FAM]CCAAGACCTACCCTGTGCAG[BHQ1]	6FAM	Y	N	114
150	g.16864G>T	p.E343X	GTACCGTCATAAAGTCAAAC	GCATCCTTGAGTTCCAAG	[HEX]CCTCATTCAGCTCTCGGAACATCTC[BHQ1]	[6FAM]CCTCATTCAGCTATCGGAACATCTC[BHQ1]	6FAM	Y	N	159
161	g.112574G>A	unknown (c.560-1G>A)	CCCCAGGCCTCTGATTCC	TCCTTCCACTCGGATAAGATGCT	[VIC]CTGATTGCTCTTAAGTCTGG[MGBNFQ]	[6FAM]TGATTGCTCTTAGGTCTGG[MGBNFQ]	VIC	Y	N	73
200	g.13744G>A	p.R273H	GGACCTGATTTCCTTACTG	GGAGATTCTCTTCCTCTGTG	[HEX]AGGCACAAACACGCACCTCAAAG[BHQ1]	[6FAM]AGGCACAAACATGCACCTCAAAG[BHQ1]	6FAM	Y	Y	136
25*	g.12357C>G	p.C141W	CCCTCAACAAGATGTTTTG	GTGACTGCTTGTAGATGG	[HEX]CCAAGACCTGCCCTGTGCAG[BHQ1]	[6FAM]CCAAGACCTGGCCTGTGCAG[BHQ1]	6FAM	N	Y	114
*Assay was validated but the patient was excluded from the study based on REMARK criteria (S1_Fig) as no course with a pre-treatment sample
