# Supplementary material for: Exploratory Analysis of TP53 Mutations in Circulating Tumour DNA as Biomarkers of Treatment Response for Patients with Relapsed High-Grade Serous Ovarian Carcinoma: A Retrospective Study
Source: PLoS Med. 2016 Dec 20;13(12):e1002198. doi: 10.1371/journal.pmed.1002198 (PMC5172526; doi:10.1371/journal.pmed.1002198)
Supplement: S2 Table — (XLSX) [file pmed.1002198.s012.xlsx]

## Sheet: Primary table short
S2 Table. Demographic information by patient
OV04 Number	Age at diagnosis	no lines of chemo	primary tumour site	Context	histology	Staging at diagnosis	Residual disease post surgery
21	55	3	ovarian	Relapse	high grade serous	IV	no residual
30	61	3	ovarian	Relapse	high grade serous	IIIC	>1cm
33	57	6	ovarian	Relapse	high grade serous	IIIC	no residual
36	55	3	primary peritoneal	Relapse	high grade serous	IIIA	no residual
39	47	3	ovarian	Relapse	high grade serous	IIIC	<1cm
47	52	3	ovarian	Relapse	high grade serous	IIIA	no residual
49	66	2	ovarian	Relapse	high grade serous	IIIC	<1cm
52	69	3	ovarian	Relapse	high grade serous	IIIC	no residual
57	70	3	ovarian	Relapse	high grade serous	IV	<1cm
63	63	4	ovarian	Relapse	high grade serous	IV	<1cm
64	62	3	ovarian	Relapse	high grade serous	IV	>1cm
65	72	1	ovarian	Neoadjuvant	high grade serous	IV	no residual
68	64	6	fallopian tube	Relapse	high grade serous	IIIC	<1cm
70	54	6	ovarian	Relapse	high grade serous	IIIC	no residual
72	59	1	ovarian	Neoadjuvant	high grade serous	IV	no residual
73	85	2	ovarian	Primary chemo and relapse	high grade serous	IIIC	no surgery
74	63	1	ovarian	Neoadjuvant	high grade serous	IIIC	no residual
75	55	3	ovarian	Neoadjuvant and relapse	high grade serous	IIIC	no residual
76	56	6	ovarian	Relapse	high grade serous	IIIA	no residual
79	59	5	ovarian	Relapse	high grade serous	IIIC	<1cm
81	73	2	primary peritoneal	Adjuvant, relapse	high grade serous	IIIC	>1cm
90	62	3	primary peritoneal	Relapse	high grade serous	IIIC	>1cm
95	47	1	ovarian	Adjuvant	high grade serous	IC	no residual
97	51	4	fallopian tube	Relapse	high grade serous	IIIC	<1cm
98	44	2	ovarian	Relapse	high grade serous	IIIC	no residual
102	69	3	ovarian	Relapse	high grade serous	IIIC	no residual
105	38	1	ovarian	Adjuvant	high grade serous	IIIC	>1cm
112	69	3	primary peritoneal	Relapse	high grade serous	IIIC	no residual
114	64	4	ovarian	Relapse	high grade serous	IIIC	>1cm
116	58	4	primary peritoneal	Relapse	high grade serous	IV	>1cm
127	77	1	ovarian	Neoadjuvant	high grade serous	IIIC	no residual
129	62	3	ovarian	Relapse	high grade serous	IIIC	no residual
133	64	1	ovarian	Adjuvant	high grade serous	IC	no residaul
135	71	2	ovarian	Relapse	high grade serous	IV	>1cm
142	64	3	ovarian	Relapse	high grade serous	IV	<1cm
144	81	1	ovarian	Adjuvant	high grade serous	IIIC	<1cm
145	69	3	ovarian	Relapse	high grade serous	IV	no residual
150	76	2	fallopian tube	Relapse	high grade serous	IIIC	not known
161	54	2	ovarian	Relapse	high grade serous	IIIC	<1 cm
200	82	2	ovarian	Relapse	high grade serous	Ia	no residual
